# Supplementary material for: Enhancing genetic mapping of complex genomes through the design of highly-multiplexed SNP arrays: application to the large and unsequenced genomes of white spruce and black spruce
Source: BMC Genomics. 2008 Jan 18;9:21. doi: 10.1186/1471-2164-9-21 (PMC2246113; doi:10.1186/1471-2164-9-21)
Supplement: Additional file 1 — Data about the SNPs. This table provide references about the genes analysed: unigeneID in ForestTreeDB, annotations, marker names, gene names, links to annotation page in ForestTreeDB, primer sequences used to amplify sequences encompassing the unigenes. [file 1471-2164-9-21-S1.xls]

## Sheet: ESM
UnigeneID in ForestTreeDB	Marker name	Genbank accession	Annotation	Gene name	Foward primer (5'-3')	Reverse primer (5'-3')	Amplification and sequencing in Picea glauca	Amplification and sequencing in Picea mariana	amplification and sequencing in Picea mariana	number of SNP on 768-SNP array for mapping in white spruce	Unigene sequence	Link to annotation page in ForestTreeDB
6093	182		basic Leucine zipper		CCTTGTACCCATCAGCCATT	GCCTCCGCATCAACAATTAG	√	√	√	3	TGAATGGGATAAGACGCTTACAATAAGCTTATCTTCACATCACACTATTATACGAATCGGATATGACCCTTACAATAAACTTAACTTCATAAGATACTTGCACCATAATATCCCTAAACAATTGAACATGCCTGTACTCTTAATAAAGAAAACAAATGGTATCCGTTATAGACTGACGATTTTGCTTTATTTGCAGAGAATGATGTTAAAAATCATCATATGGCATCCTTCCATGAAAAGAGAGGAGGTGTTTCTGAGTTCATCCACGTGAGATCCTTGTACCCATCAGCCATTCGATCTCCAGAGAAGCCGCAAGTGGACAATACGTTTTCTATTTCCTTCATCTCATCAGGTGTGATCTTAACAGAAAGAGCACCAATATTTTCTTCTAAATTCTTC…	http://ccgb.umn.edu:8088/ForestTreeDB/nimbus/unigene.do?id=6093
6367	456		WD40		CCACCCACTTCAGCACTCTA	GCTGGCATCCATTATATCCAA		√	√		ATACAAATATATAACGAGAATAATTATTGTTTCAGGCCTCAAACATATACAAATCAAGATTCTTGGCCACCCACTTCAGCACTCTATCAAAAGAATGGCTTCTATGAAGCCAGAATAACAACCCATGAAGTTATCAAGAACCAATGGAATAAAGAGGGAATGAAAAGAAAAGGAACTAATAACAGCTCCAGCAACTCTCCTGTCTGCTGATCAGACAGTAAAGGAGGGGAGATTTCTAGAAACATTAGCCTTATGCTGATGTGGCTTTCCAATATGTGAATAAACTGGTAACATGAGCTTTCCAATTATTTGAATTTCAGCTCATAGTCTCTCACTGATGACTTAATTGGAACAGTAAAAATTCCCCAAGATAATAGACTCTAGTATGTGTACTTTCAC…	http://ccgb.umn.edu:8088/ForestTreeDB/nimbus/unigene.do?id=6367
6381	470		ZIM motif family protein		CAGCCATGTTGGAGATGATG	CCATTTTCTACGGTGGATCG	√			2	GAAAATGAGCATGTATTTATTTTCAAATTACAAAAGAGATCGAGTATCCGCTCAGTGTAACAACCATCTGCATTAACTAGTAACTGGCCATCGCAATTAAAAGGCTATAGATAGCTATGAATAGCCGGAATATACAGTGGGATTCAGGTATATCAAATTGCGTAATAAATTACTATATGGAAAGATATCGGAGGGATTTTCATGGCCCATGATGAGGTTGAGGAGGAGAATCGGAGTGCAGCCATGTTGGAGATGATGATGGATTTTGTTGAGCCTTAATATTGTCTGCTTTGGCTGTCGTGTATGGACACTTTGCGTTTGGATTCGTCCTGTCCCTGCGCTTTTCCAGAAAACGTTGCAGCGAATGTTTCCTCGCTATTGGAAGGTCTGTGTTCACCT…	http://ccgb.umn.edu:8088/ForestTreeDB/nimbus/unigene.do?id=6381
6530	619		zf-C2H2		CCTCCTTACAACCGACAACC	TCGAACAAGGGGAAACTAGC	√	√	√	0	TTAAAATCTTCCTCCTTACAACCGACAACCCCTCGTACCATTTCAACTCTTTACAAACCACGAACAGCTCATACCATTTCAATTACATTGAATTTTCTTGAATTGTGGTAATGAGCTATCTTTGTATTCACGGGTACCAGGCAACAATGACCGCCCTCTTATAATTTTATGACGAAAAATTATCATCACTGCAGACGGACGGTAATGGACGGAAAAGTTAACCAAAATAAAAAGAATCTGCGAAAATAATTTCTGTCGATACCGATCGCCTTAATCACCATCACCGGAGGTCGGGAAAGCTACGTTGGCAGTGCCTCTGCGAATGTGTTTGTCCCTCGGTTTCGATCCCGTCATCTTGCAGAGCATCGGGGAAAATCCTCCCCTCGGTGCCTCTGCTTA…	http://ccgb.umn.edu:8088/ForestTreeDB/nimbus/unigene.do?id=6530
6532	621	DQ259842;DQ259843	KNOTTED1-like homeobox (KNOX) protein	kn3	TGAAGCTGATGCCATGAAAG	AGAGCACCCAGCTGATTTTC	√	√	√	2	TATTTTCATATTTTTAATATCATCAGCTAAGAGTACGCGTTAATTTGTTGCATTATATGCTAACATATTTAGTACATTTGTTGTACTCATATCTAGCACGTTACGAAACATGGCGCATTTTAGAGATCCGGCTATACATATAAAAGATGAGTCAGACAAGCCTACAGCATTGCACTAAACTGGTGTCTGCATCAAAATGGGTTTAACTTCAACAATCCATTGAAAAGGCAGTTCCATCGGTCCTGAGATGCCCCTCCAGGAAAAAAGCAGCGTTGTGAGGATTAGGACTATCCATAACCACGAACTGCATTTCTTCAGATGGCTTCCAGTGGCGCTTACGTTGATTTATAAACCAGTTATTTATTTGCTTCTGATCCAGCCCGGTAGACTCTGCCAATG…	http://ccgb.umn.edu:8088/ForestTreeDB/nimbus/unigene.do?id=6532
6532	621	DQ259842;DQ259843	KNOTTED1-like homeobox (KNOX) protein	kn3	GAAGAGGAAGACGGTAGTGGAG	CACCTAAGGATCACAACAGTGG	√	√	√		TATTTTCATATTTTTAATATCATCAGCTAAGAGTACGCGTTAATTTGTTGCATTATATGCTAACATATTTAGTACATTTGTTGTACTCATATCTAGCACGTTACGAAACATGGCGCATTTTAGAGATCCGGCTATACATATAAAAGATGAGTCAGACAAGCCTACAGCATTGCACTAAACTGGTGTCTGCATCAAAATGGGTTTAACTTCAACAATCCATTGAAAAGGCAGTTCCATCGGTCCTGAGATGCCCCTCCAGGAAAAAAGCAGCGTTGTGAGGATTAGGACTATCCATAACCACGAACTGCATTTCTTCAGATGGCTTCCAGTGGCGCTTACGTTGATTTATAAACCAGTTATTTATTTGCTTCTGATCCAGCCCGGTAGACTCTGCCAATG…	http://ccgb.umn.edu:8088/ForestTreeDB/nimbus/unigene.do?id=6532
6532	621	DQ259842;DQ259843	KNOTTED1-like homeobox (KNOX) protein	kn3	CAGATCTGCCATCGATGAAT	CACCTAAGGATCACAACAGTGG	√	√	√		TATTTTCATATTTTTAATATCATCAGCTAAGAGTACGCGTTAATTTGTTGCATTATATGCTAACATATTTAGTACATTTGTTGTACTCATATCTAGCACGTTACGAAACATGGCGCATTTTAGAGATCCGGCTATACATATAAAAGATGAGTCAGACAAGCCTACAGCATTGCACTAAACTGGTGTCTGCATCAAAATGGGTTTAACTTCAACAATCCATTGAAAAGGCAGTTCCATCGGTCCTGAGATGCCCCTCCAGGAAAAAAGCAGCGTTGTGAGGATTAGGACTATCCATAACCACGAACTGCATTTCTTCAGATGGCTTCCAGTGGCGCTTACGTTGATTTATAAACCAGTTATTTATTTGCTTCTGATCCAGCCCGGTAGACTCTGCCAATG…	http://ccgb.umn.edu:8088/ForestTreeDB/nimbus/unigene.do?id=6532
6561	650		bHLH		TGATGAGAGATGAAGCACCAG	CTCAATGGACGAGGCTGTG	√	√	√	2	CTATGATGAGAGATGAAGCACCAGAGGCCGTTGTTGATTTTAGTAGTTAAGGCAACATTTTTTAAACAACATTATGTGAAGAATAATTAAGCCCATTAGCATTGGCTCTAGATGCAATTTTAGCTTTGAATTGGTATGCTACTCGGGCAGTCGACCAATTTCCTTGCTTTCGATACAATTGTTGTTGAGTGCTGTAAAATGAGAGGCAGCCTTATGAGTGACAATGAGAGCCTTAAATGTTCGACAGACTGATTTGAGATATCTATTAAAAACCAGAGGCAGTATTAAAACAAAAGCACTAACCATATTACTGAGAGCAAACAAACTTCCTCACAGTATATGGTTGATACAAAAGCACAGATGGAGGTATGTACACCTGCGAGCAAGAAGACGGGCATT…	http://ccgb.umn.edu:8088/ForestTreeDB/nimbus/unigene.do?id=6561
6761	850		Heat shock protein		TCAACCCTCCCGAATCTATG	AAGGTAGTGGTGTCGGATCG	√	√	√	0	TAATATACACCCAACAACTGTATACACACGGACACAAATTTCTACATAAGACTCCCTAACCAACTTGAACATAAAGAACCATAAAAAAGCCTACAAAATTAAGTTCAACCCTCCCGAATCTATGCATTTCCAGAAACCACTCGGAAAACTGATTTATTTTAATTAGTCAGAGATTTAGTCGACCTCCTCCATCTTGCTCTCCTCCTGGATGGAGGCGTCCTCTTCCAGGGGCGGCATGTCTGCGTCCACCTCGGCGGTGGCGTCGTCCTCGATGCTGAGGCCGAGCTTCAGCATCCTGTGGATTCTGCCAGCGAATGTGTTGGGCTCCTCCAGGCTGAAACCCGAGGTGAGCAGGGCGGTCTCATACAAGAGCATCACCAGATCCTTCACCGATTTGTC…	http://ccgb.umn.edu:8088/ForestTreeDB/nimbus/unigene.do?id=6761
6764	853		unclassified		TGGCGAGGTCAATATGAACA	GAGCAAGGAAGGATGTGGAG	√	√	√	2	ATCGGCATTACAAATGCCCATTTAGGTGCCTCTCCCATTAAAAATTATGTTTTTACCATGAATATGGTAGTTTAGAGGTCAATATGAACATCAAACTAAATGGCGAGGTCAATATGAACACCAAACTAATTTTAGAGGTCAATATGAACACGGAACAAAATGTTGGACCTTAAAACTTGGCATTCCTTGCATGGTTAAGAAGCTCAAATTCCAGAGCAGCCAAAGACCAGAATCCAAGTTGCCTCTTTCAAAAATTCCCAGTCCACATGTAGATCTAGCTATTCAAGCACAAGGGAGATGCAATGCATACCCAAATGACATCAATGTGGTGACCAAAGATAAAATTGGTCACTAAGGATCATAAGCAATCATAGGCTGCATTTATTCACAGTGGCAATT…	http://ccgb.umn.edu:8088/ForestTreeDB/nimbus/unigene.do?id=6764
6847	936		Receptor-like kinase		CGGAAAAATTGGCAGAAATG	ACAGCTTCGGAGTGGTTTTG	√	√	√	2	AAAAAAAACACACATTTCGAGGTATTTGAGGGATGTTACATGACCCTAAGGTATTTAGAGCCTGGTCTCCGAAATACTAGGAATCCAGACCATTTACAATAACAGAGACAATAAATTAGTAAATAATAAGAGTAACTACAGGAAGAAGCTTGCAAACACTCGGTGCACGGAAAAATTGGCAGAAATGTGCAAATTAATTATGACCAAGGCAGGGACGTATATATAGGTTATATGCTGAGGAGATCGGGTGGCGGGCTCGAGACTGGTTTGTTCGATTGTGGCGGGCTCAAGACTGGCTTGTTCGATTCCTTGCCATGGGCAGGCGAAACCGAAAAATATTGCATATTGGGCTTACTCTTTGGAGAATCTGTCAGCATCTGGACTACCTCTCGCATTGTG…	http://ccgb.umn.edu:8088/ForestTreeDB/nimbus/unigene.do?id=6847
6956	1045		AUX/IAA		CTGTGCTGTTGAAGGCTTGT	GAGCGAATGGAAGAGAATGG	√	√	√	2	GGCTGATAAATTCAATGAACCCAATTTAGACAAAGAAAAACAAATGGTCCATCCTGTCAGTGACCCTGCAAGAATGGGACCTCGTCCTCCTCCTCCTCCTCCTCCCAAGTGAGTATGCCTAAGGAGATTAATGTCTGTGCTGTTGAAGGCTTGTTTTGGGCATTCGTGTTAACTAGAAAATATATGGGTGTTGTTTTCATTTTCAGGGCACAGATTGTTGGCTGGCCACCTGTCAAAGATTTCAGAAAAGTGAGAACGAGTGCTGCATCCAAGTCTCTGTATGTGAAAGTGAGCATGGATGGAGCTCCCTATCTCAGAAAGGTGGACCTCAAAATGTACAGCACCTACCATGACCTCTCCTCTGCACTCGAGAAGATGTTCTGCTGCTTAATTACCATG…	http://ccgb.umn.edu:8088/ForestTreeDB/nimbus/unigene.do?id=6956
6985	sb07	AF051736;AF051735	unclassified	sb07	AACAATGGGTTGGAGATCGTC	CGCTTGACAGGTCTTGGTAAC	√	√	√	0	TAGAGCTATACTTTACAACCAGCCATCTTTTTATCCTTTCACTCTGGTAATTTTGTTCTTGAGAGATTTGCTTTGGTTCTTCAGAGGGGATTTTAAAAACTATCATCAACAACAGCGATCAATTAGTTTGCTTGACAGGTCTTGGTAACAAGCATGCCCTTAGAATGATGCAGACAAGATTAATCTGTTTCCAGCACAATCATTGAACTGGTATTTACAATTCATGAATGGTAATAATGACTTGGGCACACAACAACATTAGACTCTTAAGCAAAGATCGGTATTATTTGGTCTCTCTAATTCTAGGCCATGGAATTCACGCCTTTTAATCATACAGCCCTTCCTGATCCCAGACATCTACAAGAAATTCAACCATTTCCTGCAACAGAACAGAAGAAA…	http://ccgb.umn.edu:8088/ForestTreeDB/nimbus/unigene.do?id=6985
7112	1201		PHD		CCTCAATGTCCGTGTTTATCC	TGAATGGCTCACAGATGACAA	√	√	√	2	TTTACAAAAGTCCTCAATGTCCGTGTTTATCCATTAGGCAAGCAGTTGAATACATCTTACATATTGGGAAATACAATACAACTTCATTTCCCAACAATATATACCCCAGCATCTAGTTATTCCCACTTTTTAGTAAATTTCAGCATGCTGGACACTGCTGTCCCAAAGCAGAAAAACAGGTTTTCCACTTCTTGTCAACAAAGTGCTCAACAACTTGGGATCAAGGTTCAAGTCAAATATTTTATCTTAAAAATAAAATATCCAAAACCAAGATGAAATACCCTGCCAGTCCAAAATGTTTCTGAAGCAATTTGCAAATGGCAGAAAGATACCCAGCAAAGATTTTCAAGTAGAGGCCTGAAACAGCATAACAAGAACTTGTAGGATTTTAAAATTGGC…	http://ccgb.umn.edu:8088/ForestTreeDB/nimbus/unigene.do?id=7112
7289	1378		AUX/IAA		TGTACCTGCTGGAAGCTGTG	GCTGCAATTAAGCACGACAG	√	√	√	2	GTTGTTTCACGTCAAATTGATAGCAACTGCAAATTATTTGTTTTTCATTTGATTGACAATTCAACTGGGGGTGAGCTAAACCCATCAAAGATCAGAGGTTCTGTTAATGAGGAAGAGTTACAAGGTGCTGCCCATGCTTCAACAGAAATTCTTTCACAATTTGTAGAGCCTGACCAACAGTCAGAACAAACAAAAACAGCCAAGTCTGATGTACCTGCTGGAAGCTGTGAACAAGAGAAAACATCTCCAAGATCATCCCAAGAAACACAATATAGAGCTTCAGCTTAGAGTAATCCTACGAGGAGCTGTACCAAGGTACACAAGCAGGGTAGTGCTCTTGGGAGAGCTGTGGATCTTACAAAATTTGAAGGCTATACAGACCTTATTCGTGAACTTGAG…	http://ccgb.umn.edu:8088/ForestTreeDB/nimbus/unigene.do?id=7289
7335	1424		AP2/EREBP		CTAGCCCTCCTGCCTTCTG	GGTTGGGCACTTTTGACACT	√	√	√	1	ATGCAAATTTGTACACGAAATGAAGTAAAAAGGGCAAAAGTCCCTTGTCTTGTTACACGGGTAAAGACAAAGCAGTGCCTGTGTCTCGGGCGGCTAATTTAGAGAAAGGTTGTTCCTACTCCTAGCCCTCCTGCCTTCTGAAATTTTACAAATTGTCGGATGAGTTAGTCGACATCGTTAGCCGCTGGGGGCAGATTAAGATCCAGCAACAAGGGCGCCTGCCGCCGTGAAGATCTACAGGTCACTGCATCCTCTCGCAGCTGCGAAATATGAGATGATTCAAAGAGATGAGTGCCGAACAAAAGCTTCTGCTTTTTGGTTGGGGGTGTCTGATTCTCCACTGCCAGACTTTGCGAGGCACCGCAACTGGAAACTCGATCATTGTCGAGACGGGAAGCA…	http://ccgb.umn.edu:8088/ForestTreeDB/nimbus/unigene.do?id=7335
7382	1471		AUX/IAA		AACCTAAGAGAGTCGTGCTCAA	GGATGCTTGTAGGCGATGTT	√	√	√	2	TGAACATACATATTCCATCTCAAACAATAACCTAAGAGAGTCGTGCTCAATAAGTACAATTAGTATAAGAGCAAATCAGCCTCCCAAAAATCAATCGTTCTAATGAACATACACACTGAAATTCCTGGATCCATGGCTAACCATCATCTTTGTATACTGCACAGAACTTAATGGGAAACCCAGGTCCTTACATCCATGAATATTCGGTATATATTTTGCAAATAACAGTCACTTTTTACCCAGTTATGTCGAGATTAGATTAGTCAGGAGACTGAGGCGAGATTCCCCCCTCGTCCAGCGAACTTCTCCATTGAAACAGTCAGACAAAACCCTACCATAAGATCCCATGCTTTCTGATTACCATCGTAATTTAAAACACATATCAAATATGCCCAGTCC…	http://ccgb.umn.edu:8088/ForestTreeDB/nimbus/unigene.do?id=7382
7392	1481		WD40		TGGATGGGATAAGCGAAAGT	TTGCAGCTGGATTTGAATTG	√	√	√	2	CACGAGGATTCTCTTAATGTTTTGGTATCTTCTGGGGCTGATGCTCAGCTTTGTGTATGGGGTGTAGATGGATGGGATAAGCGAAAGTCAAAATCTATTCAGTTGCAGGCAGCAAGACCATCACCGGTTGATGGAGATACTAGAGTATTGTTCCATAATGATCAAGTTCACTTGTTGGCTGTGCATGAGAGCCAGCTAACTATTTATAATGCTTCTAAATTAGATCGCTTGCGCCATTGGACACCCCATGATTCACTGTCTGCACCAATTTCAAATGCAACATACTCATGTGACAGCCTTCTAATCTATGTTAGCTTCATCGATGGTGCTGTTGGAGTATTTGATTCAGAAAGCTTGAGGGCACATTGCCGTATTGCACCTTCCATATATATACAGCCA…	http://ccgb.umn.edu:8088/ForestTreeDB/nimbus/unigene.do?id=7392
7397	1486		Argonaute		TGCAATTTGAAGGCATCCTA	GCCATCCCACAGAATTTGAC	√	√	√	2	CACACGAAACTTATAGTTGTCTCTTCAATTTAAATGGCCACAGCCAATTAAAAAAATGTCAAACAGTACAAGA*GGTGAAAAACAAGTGATTAATTGTGGTCTTAAGTTTTCCAAATCTAAATCTTTCAGATGCAATTTGAAGGCATCCTAGTCATGCACTTAGCCTGTCACTCAATTGCCTACTTTAACCCAACAATGGGATGGCATATATGGACCTTAAAAATGTTAAACATCCATGGACCTTGTCTAGCAGTAGAACATGACTCTCTTGACATTTTCTTTCAGAGCTGGCAAAGGCCGAACAGTTGTTCCCGCAGGTACACGAGTGCTCCGAGAACCTGAACTAGCAGCAGTCATGCGACTACCAGGAACACCACTAGATAAGGAACCACTATCTG…	http://ccgb.umn.edu:8088/ForestTreeDB/nimbus/unigene.do?id=7397
7440	1529		AS2/LOB		CAGAGGTGCATTTGAAGCAG	CCCAATCTCCGTCTGTTGAT	√	√	√	0	TAAAACTTTCATACCATGTGCACACTTTTACAGAGGTGCATTTGAAGCAGAAAATACTGTGTCTTCTACCTTGTATTGCCCATTTTACAAACAAAAAGCAAGCAATTACAGGTATGGAATGCTCGTAGGTGTGCATGCACCTATACACCTACAATGGAAGACAAGAAGGGACCAAAATTTTCCAATGTACAAAAGTCAAGTACCAAATGACGCCAGTTTTGTATTTATTTTAAAATATCTTCAGAAACCGACCATCAGATTTGATTTGAAACATGCTTGTCCTCGTCACATCGTCTCTTCAGTGATGCCCAATACCCGTGGTATCTTCTTCACTTGCAGTGCCAAATCCTGGGATGGAGGCTAGAAGTTCGGCCTCTTGCAGACGTATTTTCTGAATCA…	http://ccgb.umn.edu:8088/ForestTreeDB/nimbus/unigene.do?id=7440
7457	1546		Auxin Response Factor		TTGTTATGCTTTCCCATAGGTT	TGAGGGTGATCTGATGCTTG	√	√	√	1	AACATAAATTGATCTTTTTAATAACTCTATATAATGATTGAAGTCTTACAGTCAAATGCTGTTATGTTGTTATGCTTTCCCATAGGTTAATACCAAGGTTGGTATCAACATTACAATTTTACAGCTAGTAGTCATCATATCATGCATTGCCTTACGGCCTGCATTCATGATGAATAATCAAATCTGAGAACAGCAGAAAACTATGGACTAGCAGAAAACTATGGACTATGTCATTCCTGTTGTGACCCGTGAAGATGAATCCTGGTGGTGAATTGAATGCTTGGATACCTCCATGGTAGCAGGCTGCTCCTCGGAACAGCTGAGAGCATCGTTACTAAAATAGCCCGGTGTCATCTTTTGCACTTCCTCCACGGTGTATATCAAAATTTTGCAGGCTAT…	http://ccgb.umn.edu:8088/ForestTreeDB/nimbus/unigene.do?id=7457
7518	1607		MYB		AACAGGAGAAACCACGCATC	AGCTACTCAATTCGCTGCAT	√	√	√	2	GCACGAGGGGAAGCATCACCGCTCTTGGACGCTTCATGAAGTGGTTAAACTGGTGGAGGGTGTTTCTCATTTTGGTGTTGGAAGGTGGTCTGACATTAAGAAGCTTGCATTTTCATCATCTGTGTATCGTACCTCAGTCGACCTTAAGGATAAGTGGCGAAATCTACTAAGGGCTAGCTATGCACAATTGCAGACAAACAAACAGGCTGTGAACAGGAGAAACCACGCATCGGTTCCTATTCCAGCCGCTATTCTAGTCCGTGTAAGAGAACTGGCTGCAACACAGTCACGAGCTATATGTGCACCAAGCTCGAATAGTTCACTTAGCCGCAGTGGAAGGACTGTACATAAGAGGCATATAATGTAAATAATCATAGAATGTACAAGGGATATATGCTT…	http://ccgb.umn.edu:8088/ForestTreeDB/nimbus/unigene.do?id=7518
7596	1685		Nodule-inception proteins		CCGAGAGGATTGGAGGATCT	GACCCACCTACCATCACTGC	√	√	√	1	TTGTCTGCAAACTTCATAATTTGAAAGGCCAACTGAAAAGATTGACTCAAATTTATGAAAACATTCGCCGAGAGGATTGGAGGATCTTCTGAGTCACAGTTCTCCAGAACTTTCACATGAGCTTCCTACATTTGAAGACATATCATAAACTACAAGTTTAATTGCTTTTCCGCCGGATAAATTTAAGATGCCAATGCACTCTTGCAAATCCGCATCACATGCTAGTAAAACCCACTCATGATCATCATCTAAATACTTCAGATCAAATGTGCCTGCCTCTAATTTGAACCTTTTTGTGACTTCATCATGCAGTTCTGAAACTCCTGCATTCAAAGGCAATCGAAAACGAACAGTGTCTTGTTTATACGTTACTTTGAATATTGTTGATTTGTTCCCCTC…	http://ccgb.umn.edu:8088/ForestTreeDB/nimbus/unigene.do?id=7596
7598	1687	DQ260226;DQ260227	KNOTTED1-like homeobox (KNOX) protein	kn4	TGACTTCCTTGGAGGTCGAT	GCTGTGTCTCCATTTTGTTCAG	√	√	√	3	TGCCAAACATTTGAGATTATACATTAACAGATTGGGAAAGTAGAACGTTCATTAAGAACTGTCATTGTGTGAAATACATGAGATATTTATACATTGAAATAAATATCTGCCTTATATAATGAACACAAGGCAAGGCACGGTATGACGGTCAACAGTACAGAAAGCAGCCGATACTTTAGCAATCGGCTCCATCCATGTAAAAGGAAGCACCGTGAGGATTGAGGCTATCCATGACCACAAATTGCATATCTTCTGAAGGTTTCCAATGGCGCTTTCGCTGGTTTATGAACCAATTATTTATTTGCTTCTGATCCAGACCGGTACTTTCAGCCAAAGAGACCTTGTCCGTTTCCGAAGGATATGGCCACTTGTAATGTACATTCCACCACTCAAGCAACT…	http://ccgb.umn.edu:8088/ForestTreeDB/nimbus/unigene.do?id=7598
7598	1687	DQ260226;DQ260227	KNOTTED1-like homeobox (KNOX) protein	kn4	GCGACGAAAGAGAAGATGG	AACAGGTTGGGAAATTAGAACG	√	√	√		TGCCAAACATTTGAGATTATACATTAACAGATTGGGAAAGTAGAACGTTCATTAAGAACTGTCATTGTGTGAAATACATGAGATATTTATACATTGAAATAAATATCTGCCTTATATAATGAACACAAGGCAAGGCACGGTATGACGGTCAACAGTACAGAAAGCAGCCGATACTTTAGCAATCGGCTCCATCCATGTAAAAGGAAGCACCGTGAGGATTGAGGCTATCCATGACCACAAATTGCATATCTTCTGAAGGTTTCCAATGGCGCTTTCGCTGGTTTATGAACCAATTATTTATTTGCTTCTGATCCAGACCGGTACTTTCAGCCAAAGAGACCTTGTCCGTTTCCGAAGGATATGGCCACTTGTAATGTACATTCCACCACTCAAGCAACT…	http://ccgb.umn.edu:8088/ForestTreeDB/nimbus/unigene.do?id=7598
7598	1687	DQ260226;DQ260227	KNOTTED1-like homeobox (KNOX) protein	kn4	GCTCCTTCAATACACACTGTCC	CCATGTAAGCTGCCAACAG	√	√	√		TGCCAAACATTTGAGATTATACATTAACAGATTGGGAAAGTAGAACGTTCATTAAGAACTGTCATTGTGTGAAATACATGAGATATTTATACATTGAAATAAATATCTGCCTTATATAATGAACACAAGGCAAGGCACGGTATGACGGTCAACAGTACAGAAAGCAGCCGATACTTTAGCAATCGGCTCCATCCATGTAAAAGGAAGCACCGTGAGGATTGAGGCTATCCATGACCACAAATTGCATATCTTCTGAAGGTTTCCAATGGCGCTTTCGCTGGTTTATGAACCAATTATTTATTTGCTTCTGATCCAGACCGGTACTTTCAGCCAAAGAGACCTTGTCCGTTTCCGAAGGATATGGCCACTTGTAATGTACATTCCACCACTCAAGCAACT…	http://ccgb.umn.edu:8088/ForestTreeDB/nimbus/unigene.do?id=7598
7598	1687	DQ260226;DQ260227	KNOTTED1-like homeobox (KNOX) protein	kn4	GCTCCTTCAATACACACTGTCC	TGCTTTCATTTCCAGGTTCC	√	√	√		TGCCAAACATTTGAGATTATACATTAACAGATTGGGAAAGTAGAACGTTCATTAAGAACTGTCATTGTGTGAAATACATGAGATATTTATACATTGAAATAAATATCTGCCTTATATAATGAACACAAGGCAAGGCACGGTATGACGGTCAACAGTACAGAAAGCAGCCGATACTTTAGCAATCGGCTCCATCCATGTAAAAGGAAGCACCGTGAGGATTGAGGCTATCCATGACCACAAATTGCATATCTTCTGAAGGTTTCCAATGGCGCTTTCGCTGGTTTATGAACCAATTATTTATTTGCTTCTGATCCAGACCGGTACTTTCAGCCAAAGAGACCTTGTCCGTTTCCGAAGGATATGGCCACTTGTAATGTACATTCCACCACTCAAGCAACT…	http://ccgb.umn.edu:8088/ForestTreeDB/nimbus/unigene.do?id=7598
7631	1720		Homeodomain Leucine Zipper		TCAGTGATCCAAGCGACAAG	CATTCACTGCTAGGTCAATCG	√	√	√	0	GATTATCGTCTTCGTATGTTAGTTCTGTCCTCCATCGTCATTTGGGATAAGCTTCCTAAGATTTGTATTTCGCTATTAATAACGAAATACTGTAATATTCTCTTTAGTTGTGCGCATTTATAAATACAGTGGGCGGACACTTTTAATCTTAGATTAAGTAAAGTACAGAGAACGATTAAGATTAAAAGCCCTTAAATTTGTTAGAAATAAGTTGATGTTGATCGGTGCGATTCAATAAAGAAAGTCGGGAGGTCCATCTTTCAATGCCAAACCCTTCTACCTGCTTTCCTTCCAAAATCGATTCTATGAGATTGCAAACGTATACACAAGTGAATGAGTAGTTGCTCATAGATGAATTGAGATCTAATCTTTGAGATCCGAGATCAGTGATCCAAGCGA…	http://ccgb.umn.edu:8088/ForestTreeDB/nimbus/unigene.do?id=7631
7706	1795		zf-C2H2		GCTGAAGACATGATTAGGGTTG	ACATGCACATCCTCGTGTTG	√	√	√	1	CAGAACAATGACAATATTAGAAGCTAGTTGTAAAGCTGATCAACTGTTGAATTAGAAGGATAGGCTGAGGCCACTTGAAAGAGCTTAGACATCAATTACAGACCAGCGAAAGGATCTAGTCCATCATGTTTGAGAAAAAATAATAAGAGCATAAAATTACAACATATGCAATGCTTTCACAGATACGAGAGCTCTCAAAGAATAGATCAAAATTAAAGCTGAAGACATGATTAGGGTTGGAGACATAGATGACATGCCAGATTTCTAACATGACTACTTTTTTTCCTGGGAATACAGCACGGTAAACCCCCGTGTACTTCCCCACATTTCGTGGATGGTAAACGGGGTAAACCGTTCGGCCTGATTATGGGCCTAACCCGGTGGGGACATCAAGTGAGG…	http://ccgb.umn.edu:8088/ForestTreeDB/nimbus/unigene.do?id=7706
7721	1810		Late Embryogenesis Abundant protein		TCTCAAAACAACGAGAGGGC	GGACGATTGCTTTGCTCATC	√	√	√	2	TGAAGAACAATCAAATCCTTATGATAACAGAAATAAACAAACTAACATACTCTCAAGGTAAAGATAAATTTTAGTGAACAATTTGACATGAAGAGCAATCAAATCCTTATAATTACGGAAATAAACAAACTACCATACTGCGACACACTACTGCGTATAGAATCTCAAAACAACGAGAGGGCTCTTATTCGGCGCATCTAACTACTCCATTCTTAGCATTAGGAGGATCATACATCTTCGGCGATCTCCTCTGTTTATTTATCTGCGGCATACAATACCGTGGCCGTTTCCGAACTTGTTGGTACAGTCGAGACCAGTAGTAGAATCGACAAGCAAGCTTTCAAAGCGGGGAGAAGTGCCCCCCGGCTTGAAACTGCATAACTTGCAGTCTGCTGAAAG…	http://ccgb.umn.edu:8088/ForestTreeDB/nimbus/unigene.do?id=7721
7781	1870		High mobility group		GGAACTACCCGAGGCATACA	GGAAAACCGAGTATGAAGAACA	√	√	√	2	AACTGAAAGTTGTATAATAAAACATCTTATCTACGATTACCT*GACCATGGTTTTTAAAAACATTAATAACATGATCACAGCAGTCAATAACATGTTCATGAATAACTACACATATGGAACTACCCGAGGCATACACTTCCGGCGATCAAATCTCCTTCATATATGCCCCCTACAAAAGGTAGGAAATAACAAAATCATCTACCAGCAGCTAATTAGTCAAGTTACAAATTCTTCCAACTTAATGGCACTGATACAAAGCCATTCCAGGCGAAGCCTTTGAGAAATTTACTCTGCATCATCATCCTCTCCACTTTCTTCGTCATCCTCGTCATTTACCTCAGACTTAGATTTGTCTGACTCTTCAGCACTGTCACCTGCAGTACTGGTTTGTTTGTTGT…	http://ccgb.umn.edu:8088/ForestTreeDB/nimbus/unigene.do?id=7781
7852	1941		AUX/IAA		CAGCAACAACATCCATCACC	ATGCAACCAAAGGTCATTGC	√	√	√	1	CAAGTGCTTTGTCTGTTAAAGTCAACATGAATTAGATTCTTTATCTGCGGAAAGTAGACTTGAAATTATACAATTGTTACCTTGATTTATTGCATGTATTAGAGGATATGTAAGTTTCTATACTATTGGTCAGTGTGGATCTGATGAAGTACCAGTACATGAATCAGGGAGGAAATAAACTCCAAGTCGAGGGGAACCTTTTCTTTGTCGAAATCTCATGAGTGATCACACACACATACACATATACATATGTATGTGTGTGTGTTAGGTGTTGAATGGTGGATTAAGTTGACCTGGATGTGGCTAATCAATGTGTGTAATGAATGGGGCCTATTATCCCCGTTTTCTAGGGATAACTATGAGATCATGTCTCGAGGCCCATAGGTCCTAGACATGGAG…	http://ccgb.umn.edu:8088/ForestTreeDB/nimbus/unigene.do?id=7852
7942	2031		MADS-box transcritption factor		CAGATGTAGCCCTCGTCGTT	TTCCCTGATCGAATTTGTTTG	√	√	√	2	TAGAAATTAAGAGAATAGCTAACGCTTCGGCCAGGCAGGTCACGTTCTCGAAGAGGCGCAGGGGGTTGTTCAAAAAAGCTCAAGAGTTATCGATTCTATGTGAAGCAGATGTAGCCCTCGTCGTTTTTTCTTCGACTGGGAAGCTGTACGACTACTCGAGCTCCAGCATGAAGATGATGCTGGACAAGTATATTTTATACCCAAGCTCAAATCGGAAGGATGGACAACCAAATCTTGAGATTGAGAGTCATGATCTCAAAAGGATAAAACAACAAATTGAAGATATTAGTCAAACTCTGAGAAATATACATGGCGAGGAACTTGAAAAATTATCTCTAAAAGACTTGCAACAACTAGAAGAACAACTTGAAGCCGGGTTAAGTAAGGTTCGATCACAAA…	http://ccgb.umn.edu:8088/ForestTreeDB/nimbus/unigene.do?id=7942
8150	2239		Receptor-like kinase		GCAAAATCCGCCATCCTTAC	GATCTGGGACTGGCATTGAT	√	√	√	3	GCAAAATCCGCCATCCTTACATAGTTAGATTGTTGGGGTTTTACTCAACTTATGACTCTTAGTTAGATTGTTGGGGTTTTACTCAACCCGTGACTCTCATTTAGATTGTTGGGGTTTTACTGAACCCATGACTCTAATCTTCTGCTCTCTGAATACATGCCTAACGGAAGCCTGGGGGAGCTGCTGCATGGATACAATGTTGGTCGTCTGGAATGGGATACCAGATACAAAATTGCAGTGGAGGCTGCCAAGGGGTTGTGCTATCTTTACCACTATCGTTGGCCACTTATACTTCAACTCTACGTGAAAATTCATCAACATTCTTCATGTGAAATCCAACGTTGAAACCCATGTTGCAGATTTCAAGTTCTTGCATCATTCCAGTGCCTACTAAATGGT…	http://ccgb.umn.edu:8088/ForestTreeDB/nimbus/unigene.do?id=8150
8171	2260		GRAS		AGTCGGAGATCCCTCAAGGT	TCCACACCAGTAATGCGAAC	√	√	√	1	AGTGACGATCCTTCAAATATGGAAGATGTCTATGGGGATCATAACCTTCCATCTAATTCAGAGTGGAGTCCAGAGTCGGAGATCCCTCAAGGTGATATAAAATGTTTGCTCATTGAATGTGCGAAAGCTATTGCAGATAATCGTAATGCAGATAAGTTGATTGCCAAGTTGAGACAAGCTGTTTCTATATTTGGGGATCCAATTGAAAGGTTAGGTGCATATA*TGGTAGAAGGTCTTGTAGCAAAGTTACAGTTTTCAGGAGGACATATTTACAAAACCTTAAAATGCAAGGAGCCTACGAGTGCTGAGCTACTCTCTTACATGCAAGTTTTCTACAAAGTTTGCCCTTATTTCAAATTTGGGTATATGGCTGCAAATGGTGCCATTGTAGAAGCATT…	http://ccgb.umn.edu:8088/ForestTreeDB/nimbus/unigene.do?id=8171
8172	2261		zf-C3HC4		TGCATCACAAAGGCACATAGA	TGCTGCCTGAAATGAAACTG	√	√	√	0	GGGAAACAAGTGGAAGAGAATCACGATCTTTGAGAAATCTTCCAACAAGGCCTAATAGTCGGCTTGGTCCTGCAATGGTTGCCACGGTCAGGAGGAGAGACCCAGTTTTAGGAAGAGTGGGCCGTCTAAGAAGAAACATGGATGAAGGCTTTTCAATGAGATCAGTTGATGGAAGAAGATTTCATTTCCCTTCTTACATGAATTTAGATATGAGGATAGATTTGCTGGAAGCCCTGGAACGTGCTGCTGACGGCCATAGAGCTAATGGGCATCTTGCCGGAATTCAACGAGACTTTAATGAGAATGATTATGAGATGTTATTGGCACTTGATGATGGTAATGACAGTCATCGTGGTGCATCACAAAGGCACATAGACCGCCTGCCTGTTTCAACTGTTC…	http://ccgb.umn.edu:8088/ForestTreeDB/nimbus/unigene.do?id=8172
8220	2309		Tubby (TUB) & Tubby-like proteins (TLP)		AACACTGCAACTGCTCATGC	GACATGCCACAAGCACAGAT	√	√	√	2	TATAAATTTCTCAGTTACATAGGCATAATAGCCATTAGTTGTGTACCTCTATTTCTTGATTTTCTCAAGAGAGAGAAACACACAAAAGCCAGCTAGTGTGTTCTAGAACTTAGAAGATGCCTGACCATAATCTGCAATATTACATTAACATATTGTTTTCCCATGAAACTGGACCCAAAATGCTTTACATATCCATGTTCAAAAACTGAGGATTTGTTACCACTAAAATCCTCATCATCCTCGTGAACATAAGTATCTGGTGGTGTATGCGACGGAAAAATTGGTCTTCCAATACTGCACCTGAAAATCCTATTTTTTGTACTGAATGAGCAACTTCAATGGACCAAGGTAACTGCTCTCATTCGCAGGCCAGTTTTGTGTCAAAGCTGCTTAAGCATA…	http://ccgb.umn.edu:8088/ForestTreeDB/nimbus/unigene.do?id=8220
8254	2343		AP2/EREBP		GTTTCGTGTCCTGCGGAGT	CGACTCTTTCTGGGATCTCG	√	√	√	3	GAGCCCATAATTTCACATTGAGTAACCAGTATTTTCTTTAGCAGGTCGTTGTTTCGTGTCCTGCGGAGTCAGCAGCAGCTTTTTTGAAAGCAAAACGATGTGTGGAGGTGCCATTATTTCGGATTTCATTCCCGCCAACCGATCTCGGCGAATAACTGCCAGGGATTTATGGCCGGATTTCGATACGTTCGCTGAGTTGTTCAACAATGGCGGAGCCGTGTCGGAATCTTTCAATAAATCAGGCAGCTTTGACGAGGGTTTCGTCGACTTCGACGAGGGATACAAGCAGAAGATTAAGCCCAGCAAGAATATTTTCAACTCCAAGCAGAAATTTTCTTCAGGTGAGCTCTGAATATGAACAATCTCTCTGCATTTAAGAAATTCTGTTGCTTCCTACGG…	http://ccgb.umn.edu:8088/ForestTreeDB/nimbus/unigene.do?id=8254
8286	2375		zf-C3HC4		GACCCTGTAATCCCAAACCA	GATTGCGTTTTCACCCACTT	√	√	√	2	TATCATCTAAAGAGAATTTACAACTTTATTCTGTATATCCGCTTTCGAATTAGGCCATAACTAATCTGACAGGCAGACCCTGTAATCCCAAACCACAACAATTTTCTGCCAGTCCCAAAATTAATGAATTGGCTTAACAAAAAATAACATTTTTTTCAATGGAAAGTCCAAAACTTACCTTTCTAGTTGTTATTTTTATTTACAAGATATAATGAATACATGTCCATGCTAGCAATTCAGCCAGACCTTTCACACAGAGATTTGTGTCGGTGGCCTCTCCTGAAAGTGATCGATATCTGCATCTAATTCCATCCTTTGAAGAGCTCTCCTTATGCTACGTTCATGCCAACACTCCACAACAAGACGCACAGCGGTTCCGAGCCCTAGTATTACCAACAC…	http://ccgb.umn.edu:8088/ForestTreeDB/nimbus/unigene.do?id=8286
8291	2380		PHD		AATCGTTTTTGCTCTCCTATGC	CCAGAAAGAAACCGTGAACC	√	√	√	2	GCGCTTGCCCCGCCGGGGATCGAACCCTCGAGGGGCCCTTTCGTTCGAATATCAAATCGTTTTTGCTCTCCTATGCTGATGGGCCTCTGCCCCTCAAGATTTCCTCGCCACCCTTCATCCAGAGGTGGCGGGTTCGACTCCGATTGGATGATCAGGATGAAGACGTCTTCATCGCGCTCAATATTGTTGAGGAGAACGTGAAGCAGTCGGATTCTGTCTACTGCGACTACTGCAGGGTTGTCGCTGGCTGGCAGGAGAACCCTGTTTGCAAGACGCGGTACCACTTCATTATACAGGCGGACAATGTAAAGCAGCACTGTGCCTCCTGTGGGGCTTCTGTTGCGTCCTCTGCATCTTCAAGATGCAAAGCGTGTGACTTGGAGATAAGCAGGGACACTG…	http://ccgb.umn.edu:8088/ForestTreeDB/nimbus/unigene.do?id=8291
8348	2437		zf-C3HC4		CATCGGCTGTTTGAGAGTGT	CACCAAGAAATCCAGCTCCT	√	√	√	2	GCACGAGGATCCCATCGGCTGTTTGAGAGTGTGGACTATGGGGATTTCAAGTCTCTCAGACGTGTCTTCGAATTCAGGACTGCTCATAACGGTAATAATCGTTGCAGGGGTCTCTGTTGCTTCCATTAAGCGAATGTTTGACGGCCTTCTGCAAATTCTGGGTCTCAACAGCTCTAACCGTGAAGCCATGGCGAATAGTCTTGACTTGGGCTCCCACCTTGCTCGTCTCTTACTGATTGCAGAACTCGACAGTAGAACCAGCAAATCCCCTACCACTTTTGGCAATGTTACAGACTGCGCTGTTTGCTTGTCTAGAATTGATGAAGGGGTGGATCAGATTTGTAAGTTGCGTTGCTCTCATATATTTCACAAATCTTGCATTGATAAATGGGTGGAGTA…	http://ccgb.umn.edu:8088/ForestTreeDB/nimbus/unigene.do?id=8348
8367	2456		zf-C3HC4		CATCCCTGGTTAAGCTCTCG	CTTGAACAAAACAGCCGACA	√	√	√	1	GCACGAGGGCGATCTGCAAGGATCCCCTTTCCGTGGGAGAGTTGGCAAAGCGGCTGCCTTGTTTACATATCTATCACGCGGACTGCATTCATCCCTGGTTAAGCTCTCGGAATTCATGCCCCCTATGTAGATACGAGCTTCCTACTGACGATCCCGCTTATGAAGAGCAGAGGAAACAGGGGGCGTCCTTGCGAACATAATTTCAGTGCAGGTTGTCATTTGATCCCGACCCCCACCCTCTTTGATTCGCTGCTAAAAATATCTTCAGTTCTGTTTTGGGTTTCTTTCTTTTGCAATAATTTTAGAATGAACAGTCATTTGTATATTCTTTTGCTTCTTTATGGACAGATGACCTCTCAACAATGATACTCTCTTAAATTGTGTGTTGGCTGAGCACTA…	http://ccgb.umn.edu:8088/ForestTreeDB/nimbus/unigene.do?id=8367
8381	2470		MYB		AGGAACAACGTCGGATTCAA	TTGCATTCAGATTCGCTGTC	√	√	√	3	GAAGATCTTCGTTTTCATCAGATGATTATCGTTCATCCAAAGGTCAATGGGAAACAAAGCTTCAAACGGATATACATCGTGCAAAGAAGGCTTTGTTTGAAGCCCTAAACATGCAGGGCCCTTCTTCAAGCCTGCAAGGCGGAGGAACAACGTCGGATTCAATGTGGATGGAGAGAAATCCAAATTCATCATATGCAGTCAGTGTGGAGAATTTATCGAAACTTTTGGAGGGTTGGAAGCAATCCTCTCCTAATGAAAGAAAGCCCGCATCAATTATGATAAATCCTCTTGAAGGGAACCAGTGCCAAAGTTCTCAGTATTCAGCTGAAGTACCCATATCACATGACAGCGAAATTGAAGGCTTACATGCTGTGGATAACGGAAGCTTAGCATGGGCAT…	http://ccgb.umn.edu:8088/ForestTreeDB/nimbus/unigene.do?id=8381
8384	2473		MYB		GATGGCTCCACGTTCTCTTC	TCTGCCTCCATGAGAAATGC	√	√	√	2	CCCTTAGTTAATTCAATGAATTCAAATAAAAATAAATGCATACAGAGAAATGGAGAAGAGAGAGGGAAGCAAACAGGATTCAAGAGAGGCCTCAGTCATTCCTCTTTATCATGTTTGCTTTTCGCTAATTCTCATTCAATCCTCTTCATTTATTTGTTTTCGCTGTTTCTTCACCTATAATTTCGTCATTTTCTTCTGTGTTGCCATCGGCGATTATATTGACAAAGAAGGGCGACTAATGGCAAGTAAGAGTGGTTTTGATCAGCAAAATGGAGTAGTTTTTCGCAGTAGAGGACGGGCAGATTCAGGCAGCAGAGGAAAAGTGGATTTGTTGCTCATCATGAAGAGCGAAAACATTAACTGGAGTCAACTNCCTTGTAAAGATTTGAAGAGCTCTGA…	http://ccgb.umn.edu:8088/ForestTreeDB/nimbus/unigene.do?id=8384
8464	2553		Oxalyl-CoA decarboxylase		GCAGCAAAACAATCCAGGTT	TGGTGGTGTCTATGGTGGAG	√	√	√	2	GAAGAAATGACCCTCAATTATTATTATAGAGAATAATAACTAAAGAAAAATAATGCAGCAAAACAATCCAGGTTCCAATAGCAAACTAACAAATGCCCAGATTAGGAAAAGGCATCCTGCCTAGGAATGATGTAAAATACCCTGAGCATGAACCGGCTTCTGAGCTAGAAAGTCCTATAAGTTTATCACAAGGAGGTATGGATATATGTCCTCTTAGGAGGGAAATAGTCTTCCCAAAAGCACAATACAGAAACACCATTTGCAAGTTAGCACGCTTCTTTTTCCTGATTGATTGATCTCAATTTTTGTGTTGCATTCTTCCACTTTCAGCGCCTGCATAAGGATCTATGGTTACATTTATGACCGCTGGGTTCCTTTTTGAAAAGGCTTCAGTGAGGG…	http://ccgb.umn.edu:8088/ForestTreeDB/nimbus/unigene.do?id=8464
8475	2564		B-box zinc finger (CONSTANS)		TGGGTTCTCTTGCCACCTAC	GCATGTAAGGCTGCAACTGA	√	√	√	2	TTGCATTTGCATTCAAAATTTCTTAGAAGATGATATACAAATGAGAGAGCAAATACTGAAAAAGTGCCCAATGAATGCCCAGAACGTGATTGAAACACTATCCTTAACACGTCGTTCTGACAAATTTCTATCAGGGTAGGGAACTAAATGATATTTCAGTCTTTTTGCCCATTGGATTGAACATTTTCTTTATTACATGATACAGCATTATGGATGTTACCATTCGATATGTTAGTTTTATGAGAAGGATCCCCGTTGCTGCGGTGCTCTTGGCAATATTTATTCTGCCAAGCTCTTGCCGTATCCATAGTTTTAGGATTCCCTTGTTCATCTCGTATGTGATTTCCATTCGGTATATGATTTCCATTCGGAAGCTCAACTCTTTGCCCCAGCAATAGA…	http://ccgb.umn.edu:8088/ForestTreeDB/nimbus/unigene.do?id=8475
8514	2603		Tubby (TUB) & Tubby-like proteins (TLP)		CCTGACAAGGTCATCCTTCAA	ATGGAGCATCAGAAAACTCG	√	√	√	1	GCACGAGGAAAGAACCTTCTCAACCAGTGACACAGGGTGATCCTGACAAGGTCATCCTTCAATTTGGGAAGATTGGAAAAGATATTTTCACCATGGATTATTGCTACCCACTCTCTGTATTTCAAGCTTTTGCCATATGCCTTAGCAGCTTTGATGCAAAATTGGCCTGTGAATGATACACAGTAAAATTTTGGTGCTCGGTAAAAGAAATTGTAACACATCCCCTGCTTAGAAGTTTTGAGTGGCAGGTTGCTGGAATGTTTTAAAATGTAACACATTCCCTGGGTAGGATGTCTGGATAAGACATTGGGAGTTTTAAGCATGGTAAAACTCTCAGCTATAAGCTTTGAAATTATCAAAGCCCTAATTGTGTTCTGCCGAGTTTTCTGATGCTCCATA…	http://ccgb.umn.edu:8088/ForestTreeDB/nimbus/unigene.do?id=8514
8534	2623		bHLH		AGAGAGCTGAATGCGACGTT	CTTACCAGGAGACCACAGCA	√	√	√	2	GAAGGCAAAAGATGAACAAGCTGCTATACACCCTGCGGGCTCTGGTGCCCAATATTTCCAAGATGGACAAGGCATCGATTTTAGGCGACGCAATCGAATACGTGAACGAGCTTAAACAACAAGTGGAGAGAGCTGAATGCGACGTTCAATCCACTAACGTCTCGTCTCAATCGGCCGAGGCCCCTGTCGACGAAACCAATTCTTTGGGCCTGAGATTAGACGCTGCCAATAGATATGGGTCCGATCGAAAGTATCATGTCCAGGTCGAGACCCGCGTATTGGGCGAAAGCATTGCAGAGCTCCGGATCCGGTGCAAGAAGGAATGCGGAATTCTCTTCCATCTTACTAGGGCGTTAGAATCTCTTCCGTTCCGGCTCAAAAACGTGAGCTTCACCACTT…	http://ccgb.umn.edu:8088/ForestTreeDB/nimbus/unigene.do?id=8534
8546	2635		AUX/IAA		ACAAGGACGGAGATTGGATG	GCCGCTCAAAAATCAATCAT	√	√	√	3	GCACGAGGCAATCTTCGGTTCCGTGAAGACTCTGATCTCTTCACTTCATTCATTCAGACAGAGGAAGGACTTTTCATTAGAGCTGAGCAGATTCATCATGTCTTGCAGTGTTGGAGGCATGGACATGGGCATAGAGAAATTTGGTGCGAACGCACAGCGTGATAACAGACGCAGTTTGGATTTCGCGGAGACTGAGCTGAAGCTTGGACTCCCAGGACTAGCTGCAGTTGGGTCACGGGAACGCCAGAAGAGCTGTGGCAAAAGAAGCTTCTCACAGGCCATGGAGTCCATAAATTGTACCATTCCACATGAGGAGGCTGATAAATTTAATGAACCCAATTTAGACAAAGAAAAACAAATAGCCCATCCTGCCAACGACCCTGCAAGAATGGGACCTCC…	http://ccgb.umn.edu:8088/ForestTreeDB/nimbus/unigene.do?id=8546
8552	2641		zf-C3HC4		AGAACAAAATGCACGGGTTC	GGCCAGCAAAATGTCCATAA	√	√	√	1	CAGAGAACAAAATGCACGGGTTCCCTATTGGTTACTGGGATAATGTAGAAGTCCCCCAGCTAGTGCTCAACCTTGTGTTTGTCTTGGAATTGAGCAGGCTTTTGGCCAATTGGCTTCTCTCCCCTTTCGGTATACCAGACCATCAATATGGCGCTCCCCGGGATCAGCCCCTCACCACTTGGCCCATCACTCCTTTAACTAATACTATCAGTGTTCGTTATTCCGGCCTTATCTTCTCCGCTTCTATTTCGCCTTCTTCCCCTGTCCCTCCATACCGTGACCAGCAGAGCGTTCGTGAGAATTTGCCCACCGTCTTCGACTACGGGAGTCTCAGAGCTGATCGCCATGAGGTTGTTGTCTGTACTGTTTGTTTCAGTGACTTTGTGTCGCGGGATCGAG…	http://ccgb.umn.edu:8088/ForestTreeDB/nimbus/unigene.do?id=8552
8610	2699		phospholipase		GAAATCAACTCGCACCAAAAG	GCACAATTCCGTTATGCAAC	√	√	√	0	ACAAAATATTATTATTACAAATAAATATTAACAAAAGGAATATACAGAGATACTTACATCTCCGCTGCCAAAATTAAAAAAAAAAAACAGAATCCCAAAACTGGATTCATAGATATATATCACAAGACACTTATCCCTGCAGGAATGATTGCTAGTAGAAATCAACTCGCACCAAAAGTCTTAGAGATTCTCACCATCAATAGTCACATCAGAAAGTGAGTGCTTCAGACTCAATTTTGGCTAGCAAACATCTTTTGTAGGAATTCTAAATTACCTCCCAAAGACATTTATATCCTATGTTAAAAATAGAATTATTACAAAAAATATTCACAAAAGGAATAAACAAAGATAGTTAGATCTCCCCTGCCCAAATTCAAACTAAAGCACACTACCAAAACT…	http://ccgb.umn.edu:8088/ForestTreeDB/nimbus/unigene.do?id=8610
8633	2722		No apical meristem		CGCCGTTTCTTCTTTCACA	ATGGATCTTCCTGGCTTCAG	√	√	√	2	GGCTTCCATTTAACTACAAGCTATATAGCTCCGAGGAACCGAAATTAACTATGGAAAGTAACGGAATATTCGAGAAAAAAAAAGCCCAGACCTTGAACACCTACAGACTAACACTCGAGAAAATGAGAGATCTCGGCATCTTCTCACAAAGCAGATAAGTATGAATTAATCAACCATTGAATGGACACTGGCCCCCACTTTCCAAAGAAAGTGTAATGCTATTCAAATCAATGAAGGCTGGAATGGCGGTGGTGTAGACAGAAGAGCAGGAGGAGTTGCTATGGGCTGGCTCAACGGGCAGTTCAGCGACATGTTTGGCAACTCTAACAGCGCTGTCTTGCAGGCTTTAGGGTTCTTCAATACCCTTGTCTCTTCAGACAGCATGATCGGTTCCAGGCA…	http://ccgb.umn.edu:8088/ForestTreeDB/nimbus/unigene.do?id=8633
8684	2773		AUX/IAA		GCACGGTATCTTGAACAGCA	TTGCTCTGGATGAAATGTTCC	√	√	√	2	TGGCAGAAAATTACAAAATTCCTTTACTGTTATAAATGTGGGATTGATTGTCTATAAAAGAACACCACGGTTCATAATATACATGTGGGAATTAATAATACATATAAAAAGAAGAAGAGAGAAGGCACTCTATGGTTTGAGCTGTTAGCCAATCACATACCTGTAGCCTCTCACTGGAGTCGTCAGAATTGACAGATCGTCGTGGAGCTCTACAATGTTGTAGAGTCGCTGAGGAAAGCACGGTATCTTGAACAGCAAACATTTAATGGAGGCCTGAATACCCAATAATTGAACAAGGTAGTACAATCAACACCAGAAAAATAAACGGAACGAGGTCTCACTGGACCAAACCAGGCAGCTTTACACAATTTTCTGTTTTATTTTGCTTAATCCGTCTTA…	http://ccgb.umn.edu:8088/ForestTreeDB/nimbus/unigene.do?id=8684
8803	2892		unclassified		TCAGCCGTTAAAAGCATGTG	TGAGAATGAGCCAGCATTTG	√	√	√	1	TGTAATAAAGACTAATTATACTGAGTTGGCTCAGCCGTTAAAAGCATGTGTTTGTACAAGTTCACATGGAGTAGGAGTAGGATATGTACAGAAACAAATTAGTTGTATTCCACTAATAAATATGTTTTACATTCAGATTTTGCCTGCTTTAAAAAACGTACGCTTTAGGCTTAAATATGCATAAGTGCAGCAGCCTCTTGGACCAATGGGCCCGTAGCATGGACAAATGAGTCTGTATCTCTATGTTCTTGCTCCCATGAATTTGAGGCGGCCCCTCCTTGTGCCAATTTTCTAACAAATGAGACAAATAACCTCCAATTTTCAGGCTGGAACAAATGCTGGCTCATTCTCAAATAAGTGAATGCACACATTGGTTCAACTGTGGTGTTTCGACCATCT…	http://ccgb.umn.edu:8088/ForestTreeDB/nimbus/unigene.do?id=8803
8894	2983		WD40		GCGAGACATCTCACACAAGC	GGGATGGGAACAACAAGAAG		√	√		CAGCGAGACATCTCACACAAGCTGTTAGAAAGATGCTCAGCCATGCCTGCTAGTTAGTAGTTTGGAATCAAGTAATCGCTCCATAAAGTATTAGATTATAAAAGAAACACCATAGCAGCCAACAAAAGGATAGAATCTTGTAGCTTCTATACCCAACACAGCAACAACTGTAACAATCAAGTACATCAGGAAAACAAGGACTGCTGCACTAGAAAGCATAATCTATGAAAGAATATATAATGTAGAGGGGCCTCATGGAGGTGCAGCATAAACTTTGGGCTTTGGTTTCACTTCAGCTTCATTTACACTTCGTACAAATATAGCATCTGGCTCATGCGGTTTATCACCCTCCTCAAATGTGTAGCTTGATGCCACAGCCAACAAACGACCATCTCTACT…	http://ccgb.umn.edu:8088/ForestTreeDB/nimbus/unigene.do?id=8894
8902	2991		zf-C3HC4		TGTGACATCTCTGCTATGACGA	TCTCGCTATCACGACAGTGC	√	√	√	2	TGCATTTTAAAATTGTTAAAAGCTTTTGCGTACATGAACAGAAAGCGTTTACCCAGCCGATTCCCCCAGCAGAAGACAGAGTCGCCTCAGGGTCTTCTGCTGGCCACTAGATCGTCTCTTAATTTTATCCGGTTTTACAAATACATCATTACCCAATTTGGCATTTACCTTCAAAAATCTCTGTCATTATTTTTCTTGTGACATCTCTGCTATGACGAAATTGGTATATCTTCATCGAAGATATAAGCGATCCGATCGACGATCCAGGATTTATTGACCTCTGTATCGAGTATTCTCTCCGGCATAAGAGAAGATCTGCAGAGAGGGCACGTCGTCTGACGATGATCAAGCCACTTATCCAGACAATTCCTGTGAAATATATGATGGCAATTACACAAT…	http://ccgb.umn.edu:8088/ForestTreeDB/nimbus/unigene.do?id=8902
8967	3056		zinc finger protein-like		GCAAAGTGGCAACGATCC	TTGTAATCGCTATGGGACTGC	√	√	√	1	CAAAAGAAATACGAGATTTTGAGACTAGAAGAAATGGCATACTACCATATTACATGCGATATCTAAGTTCGTGAGTCCAATGGCATTTAACATGACATTTCAACATCATTCTAGTCAATGTACAGCCCTCTAATTCAAAAATTGTCAAAAGGTTTACTGAATTATCATCAAACAGCTAAACAAAGTCTGGCAGATGAGACTAGAAATGAGGATTACCGAAGTTCACTGGCACCATGTGCAAAGTGGCAACGATCCCCAAATGTGCAGGTACCCTGGGAAAAATTCTCACACACCTTTGTTTTGTAATTGTTGAAAACAAATCCAGATGGTTTTGCAGCTACAGCGCTAGTTTGCATTATCAGCTCATGAACCATGGTACTGGCTAGTTTTATCTGATCA…	http://ccgb.umn.edu:8088/ForestTreeDB/nimbus/unigene.do?id=8967
9001	3090		WRKY		CAACCTCATTAGAGGCCATGA	TGATCCATCCATGCTGATTG	√	√	√	0	AGAGAACTCTTTCATGTCTTCTATTCGATTAAGAGTCTCATAGTCTGTACATCATGTAAACCAAAATTTAAATATCTTGGGCAGTGAAATAGTCCTCCACAGTACTCCACAAAGATCTCTTTTTATCACATTATGCAAACGAGATCAGCTTTGCCAAAACAACCTCATTAGAGGCCATGAAAAAAAGTTTAGCATCGATATCAGCTGGCTGCTTCCCTATAAAGGTTCTTCAAGGCATTCCATAGAAAGTGGCCCATTGCACACAAACAATGGCCATGGATTAAAATCTTTTGTGCCTTCACATGAATCAATCTGCAAAAAGCCTCATGGATCCACCACCAATCCTGTGCTTTCAGACATGGACTGAGAATGGTTGTGTTCTCCTTCATATGTCACAAT…	http://ccgb.umn.edu:8088/ForestTreeDB/nimbus/unigene.do?id=9001
9003	3092		WD40		CAAAATCCAAAAAGTGACTGC	ATCTCAAGGAGGTGCATTGG	√	√	√	2	ACAACTCTCGTCTCAGAAAAAACTCCACTAACTTGATTTAAGTCACTTTTTTAAATAAACAAAATCCAAAAAGTGACTGCAGGATCAAGATAAATGGGCCGCATTACTCCATTATATGCACCATGAATGAATTCAA*AGCTTCTGCCAGTAAAATGTCTACACAAAACTTGTGGCTTCATAGACCCTTCAAATGTCAGAAGAGTGGAACATGCTCCACAACCTGAGAAGGAAGCTCAATTTGTACAAAAGATGATAAATAAAGGAATTGGTAAATAAGAAAGAGGCCGGAAAACACAGATGAGAAGAGACTTTGTATCCTAACAACTGTTTATGGCTCTCCATGACATAACATATATCTCATTGCTGTGGGAGAACATTTTCTATGTTTGTTGGCTTAA…	http://ccgb.umn.edu:8088/ForestTreeDB/nimbus/unigene.do?id=9003
9204	3293		unknown		TGAGACTCCTTGGCTTCTGC	CTGCACATTACCCATCATCCA	√	√	√	2	TTAAACGTGTATAGCATTATCGCAGTCATCCACAGAAATTACAAAGTATATATATCTATCACTCACAATATTGGATAATCACTAATCATAACATCCCATCCCTTACAAAACAGAACACTGTCTGCCATTGCTAAACTTCTCTATTTTTCTCTTGGTAGCCCCCACTCTCATCTAATTTTTCTTGCATGCTGCTTGCACCCATGCATGCTCTGAGAGACAATTTCTAGTTTCTAGTTTCAGAACTTCCATTGCTTATATATAGCTTATCTAAACACTGTAAATGGTTTGCACAACTGATCTTCATATGAAACATATAACAAGGTAATAGAAAAACATTCTGATGACTCGATCCACAAAATGGGATGGAGATTTTGGCGTGACATCCACATCCAGAGAAAG…	http://ccgb.umn.edu:8088/ForestTreeDB/nimbus/unigene.do?id=9204
9275	3364		thioredoxin		CTTGAACCCTTCTGGTGCAT	AGCCGCAAGGTTTTCACA	√	√	√	2	CCTCATTTACTAACAAATTCGGTGCTGCTCAGTATAAACTGAGACTTAAATTACATACGCAGACTGTGCTTTCTTTAGAACACATTCATATATATGCATGAGAGCAGACCTGTATTTACAAAATACACCCCTATAAGACTTGCAATAATCAGAATACATCTAGGCGATGACCTCAACGATAGGCCCCAAAAAATAAAGACACAATAAATAACCAGAGGAGCTACAAAAAAGGCTCCTCTTTAAGTTTCTTGTTAGAAAACCTATCCACCCATCATAAACACACCATCTGTAAAAAAAGACTGTCCTGGGACGGAAAAATAAACAGCGTAATTTTTAGGCTTTTGCAAAGTGGTATTCAAAAGCACTTGAACCCTTCTGGTGCATAGCTGATAAATTCAA…	http://ccgb.umn.edu:8088/ForestTreeDB/nimbus/unigene.do?id=9275
9287	3376		Blue copper binding protein		ATCGTCGCAGCAGTAATGAAG	ACTGGTGTTCAAATACACGGC	√	√	√	2	TACATAATTTATATTCCAAAGTACTACAGAAACACAAAAACATACGTTTTATTTTGCATAAAAATAAAAATAACGTCGTTTTTTCTAAAAACTAAACTTCTGTATGCATCGTCGCAGCAGTAATGAAGAATGAGAAAGATACTAATAATCTATACGCAGCCACGAAAGCATGAGTCAAGCCTGCAATCACTGAAATTAACGCAACGACTATATCTGTGGGCTTATAGCAAGACCATGGCGAAGAGAAGAGATGCTCCGAGGACGACACCATCCATGCGATATGAAGCGGTGGCTGCGGATTTGTTGGGGGGAGAACCGGTACTGTCAGGAGGTGGTGGGCTGGAAACTGGAGAACTGGTCGTGGGAGTGGGAGGGGACTGAGGGGAGGCGGCGCCGACG…	http://ccgb.umn.edu:8088/ForestTreeDB/nimbus/unigene.do?id=9287
9290	3379		WD40		TTGAAACATTTGCCACGGTA	AAGGCTGTGGGACCTATCAA	√	√	√	0	TACATTTCCTATGACAAGCTTGAAACATTTGCCACGGTAGCTCTTCTTTTACGAGTTGTCCAATACTCTGAAATTATGCTGCCAATTGCCAACTAACAAGCATTAAGCATCAATCTACCTGAAAATGCTATTGCCTATCCAAATTCACTAAGATATTTACAACGTAAAAAAAGCAAGATAGGCAGTGTTGCAACAATTAAGTTAATTTCCACTGACAAACGTAACCCTGTGGCATAATATCTCTCTGCCAGTGTCCAAAACAGCTAGCATACAATCTTTCAGATTAATTTCATATTAATCTAATGCCACATACACAGAAATAATAAGTGAACCTGAAAACAACTCTACAACCTGAAGTAAAACTTGTTCTAACATTTCTGTACAAGGTGAGGGGCATGC…	http://ccgb.umn.edu:8088/ForestTreeDB/nimbus/unigene.do?id=9290
9341	3430		GRAS		AGCCGAAGCATAAGTCAACG	CGTTCACATTTCAGGTGGTG	√	√	√	0	TCACAAAACATTAGTTTGGATTAATATTTGCCTTAAAATCATAGTAACAGCCTACAGGTGATTTCAAGCTCCTAGCTTAGCTTAGATCAACACTGTTAGAAGCCGAAGCATAAGTCAACGACTCTGAAAACTTACATAGTTAATACATGATTAAACAACATTATTAACATTCCAAGCAGAGACCGAGACAAGAACTTGTCGTTGCCAACCAAGGAGGAGAATTTGTTCCTGCTGCTTCTTCACTGCTTCGAAACAAAATCCAAAGCGTTGCTGCCTACTCCTACTAAGGGATTCCGCCTGCTTGTGTGTGAAGTTACTCATCATCATTGGAGTGAAACCTGCTGCCTGGAACATACTTCTCCAATGAGGGAGATTTTCTCCTTCCCTTTGCCTTTTATA…	http://ccgb.umn.edu:8088/ForestTreeDB/nimbus/unigene.do?id=9341
9367	3456		Subtilisin-like protein		GCTTTGAAGGAAGGCACATC	AGACAATTTGGGATTGCGAG	√	√	√	0	TGGGCTTACAGACGTAAGATACCATGTGTTTATTTATTGAAGATTGGCAACACCAAACT*GAAAAACTATACAATAGTAAAGAATCAGGATTAATAGTTTGGCCTATGGAGAAATTGAACAGTGCTTTGAAGGAAGGCACATCTACTCTCCCTGTAATTTTCTCAATTGCTGTCCAACTAAACCACGCCAATACTTCGCTACTTATCTGACCATTTATCATATAAGAAATGCTGTCTGTTTGCAATTGTGCCAAGGATGTTCTCCAGGAAGAAGCATTCTCTGTAAACTTCAACACCATTCTTTCCTGCTTCACCAAATATTTTAATAAACATATTTCAAATGAGATTCTCCAAACTACAGAGGTCTTCATTTTCATTGTCTCTACAGAAAACTGTCCA…	http://ccgb.umn.edu:8088/ForestTreeDB/nimbus/unigene.do?id=9367
9422	3511		Jumonji transcription factor		CCTTAATTTCCGCATCTTCG	GATGAGGCTGTGTTCCGTAAG	√	√	√	3	CTCAATATTATCATCAGAAGACCTTTTCTTCATATTGTCCTTCAAATAAGGGTCACTACCCCTCCCCATGCCAAAGCCATCCCTTTCTGCCACCGCCCAGAATTTCTTCGACTCATCCTTACTGTCACCAGACCTTCCCCCCTTCGAGTAGGACACACTTCCCCTTTCAGAGACCCCCGTTTCCGCCTCCGCCCTCGATTTCTTCTTCAAGCCATCACTATCAGCATGCATCTTCTTAAAATTGTCCTTCACATAAATGCTGTTTCCCCTGTCAAAGCGCTCCGCTTCTGCCTCCGCCCTTGATTTCTTTGGACCATCAGACATTTTCTTCAAATGAGAGTGCGTCCCCTTAATTTCCGCATCTTCGACAATCGTTTTCTTCGCCCTTGATTTCTTTGG…	http://ccgb.umn.edu:8088/ForestTreeDB/nimbus/unigene.do?id=9422
9490	3579		Trihelix		TGACCAAAGGAGGAATAGGG	TCAGAAGGTGGAGGATCAGG	√	√	√	2	AGAAATCCTTATTCAACAAATAATAATAATAACTATGTAATCCAAGTAGAGAAAAGCAGTACAGCCCATATGTGACCAAAGGAGGAATAGGGTTCTCGTGAAATTTAGCCAGTAATGAAAACCCTAAATGTCAATGCCAACTCTTTTGATTGATCATTAACAATTCAATCGATCATTATGTGAGCTTCCATGAAAACCAACCTGGTCATGAAATCAAATTCCCAATCCCCACCAGCATGAACACTGAATATTGATGTACATTATATGGTACACGTTAAACCCGTGGCTACTTTTTCATTTTGTTTGTAGTCCTTACACTCGACCCATTTGCAGGCCAGTTTATACGTTCTCATTCTGTATTGGAGGATGTAGACATGTTAAATTCCGGAGGATGATCAG…	http://ccgb.umn.edu:8088/ForestTreeDB/nimbus/unigene.do?id=9490
9561	3650		B-box zinc finger (CONSTANS)		TGCGAGATTGTATTGCGAGT	AGAGGTTGCGTCGTCTTCAC	√	√	√	2	AGAAATCTGGGGTTTGTATGTTTGAGGTAATTACGGGGTCTCTGAGAGATTTGAAAATGGCTAAAACAATGAAGGAATGCGAGCTCTGTGAATTGTCTGCGAGATTGTATTGCGAGTCAGACGAAGCGAGTCTCTGTTGGGACTGCGATGCGAAAGTTCACAGTGCAAATTTTCTTGTGGCGCGGCATTGTCGAAGCTTGCTGTGCCAGATTTGCCAATCTGTGACCGCATGGCGGGCCTCCGGTGCGAAGCCCGGTCTAACCGTCTCCGTCTGTGAGAGATGCGCTGGCGGAAGCCGCGCAAAGAGTGATGGTGACGACGACGAGGGAAATAATGACGAAAACCAGGTGGTACCCCTCGCCTCCGGCTACTCGGGGCCGCCTCTCAGTTGTTCTTCTG…	http://ccgb.umn.edu:8088/ForestTreeDB/nimbus/unigene.do?id=9561
9567	3656		beta-ureidopropionase		CCTTCCAAAGTCCTCACCAC	TGCAGACATGGATCTCAACC	√	√	√	2	TTCGAAAATTGCTCCTTATAGAAAATATTCCCCTTTCTCCACACCCTATTTTCTTAGGTCACTCAATAGATGCATTCCAACATGCGGATAAAATGAGAGATGAAACACATATTCTTACATTATTTTTTCCAATACTAGCTTGAGAAGGCATCCCTTGCTTGGCTGTCAATGTCTTCTTTCATAAATTCATTACTTGGATCCTTTTACATCACATAAAGCCACCTAAAGTGACCATTATTCTCTTTTTCCTTCCAAAGTCCTCACCACTAATTAAAGACACTAGTATACATGTCTAAGAAAAAATGTATCGAGATCATTTTCATATAAGAAAATGCAGTGATTGAAAGTTGAAACTATCTGGTTTTCATCTATATCTATCTACTGTATGCTGCTAAGTTT…	http://ccgb.umn.edu:8088/ForestTreeDB/nimbus/unigene.do?id=9567
9584	3673		AP2/EREBP		ATCAGCCAAGGGAGTTACCA	AAGGAAATGCAATGGAGTGG	√			3	AGTATCGAAGGGCCCTCCCACAGTGTTGCATTCGTCGAGGACAAAGAGAAAGAGAAGTAGCGTTCAGGTTGGTGGGCATCTGGGATAATGGGTTGCCATGTCCAGATTTTAGTTGCAGGGGAGAATAATAATTTGAAGGCCGGAGAGGAGTCCAGTGCGTCCTTGAAGAGTGAGGCAGCTGCTAAAAATGGCAGCTCCTTGTCTCAGCCCAAGACTAAACGAGCTCGAAAGTCTCTGCCCAAAGAGAAGCCTGTTGATAGCAATGCAGCCCGGCGTAGCTCAATCTACAGAGGGGTTACAAGGCACAGAAGTACAGGCCGATATGAGGCACATTTATGGGACAAGAGCTCCTGGAACGAGACGAAACATAAGAAAGGCAGACAAGTTTATCTAGGCGCC…	http://ccgb.umn.edu:8088/ForestTreeDB/nimbus/unigene.do?id=9584
9604	3693		MYB-related (phantastica)		AGGCAAGAATCAAGCCATCT	CATGGTGTGCATTGGAAAAG	√	√	√	2	GATTTGTTAGCAGTGTATCCAAACTTGTTAAATAAAATGCCTTGAAGCCAGCAATATAACTAGGCAAGAATCAAGCCATCTAAATCTATATAAATTTAGGGTACTTGTCAATGCATTTCTTTACTAAAGAGTCTCTGAGCATCAGGAAACTGATAAAGCATCTGCTCAACGAATTTTGTCAACTGCAGGTGTTTGGCAGCCCACAGTTCCATCATCTTAGCCTCCTTCATCTCTGCATCCCTTTGGAGACTAGAAAGCTGCTCCCTGCACTCAGTTTCGAGTTTGTCAAGATATGTTATTTCTTCCTCCCTGAGGGCACGAATTTTTGAACCTACCTCTTCAATTTTTTCTCTCCGCTTGCGAGCTTTCTCAGATTCAAGCTGCTGCTCAAGCCGACTG…	http://ccgb.umn.edu:8088/ForestTreeDB/nimbus/unigene.do?id=9604
9622	3711		zf-C3HC4		TGGCATGTATTAACAAAATGGA	TGGCTGAGAATGATCCGAAC	√	√	√	2	AGACATTAGATTACAAGTAAAATCCAACCCTGGCATGTATTAACAAAATGGACAAACGTAATCCAAAAGAGAAAAAAAAAAGACATGAAATAAATGAAAAATGAAATAAAAGTATTATTCTACAAATCACCGGTTTAAAGAGACGACCTTCGTTCTTTTTACGGCGAACCTCGCGGGCCCTGCTCTTCTTCATGATTGCTGCTGTTGTTACTATTATTACCACTCCCCAAGGCAGATGACAGAAGGTTACGTATCAACGAAAACCGATGGGACATCGGCGACGATCTGTTCGAAACCCCGTTACCCTCACCGGAACTTCTCCCGTTCTCCCCCGCCGAGGTCGATTCCTCCGGCTGGCTGCTCCCACCGCAACCCCCCTCATCCTCTGTGGGCATCTGG…	http://ccgb.umn.edu:8088/ForestTreeDB/nimbus/unigene.do?id=9622
9624	3713	DQ399073	MYB transcription factor	Pg-myb1	TTTAGAACGATCCCCGAATG	ATCTCATCCTCCTCCTCCAT	√			3	AGGTGACAAACTAAGAGTTGGATTTTATGAAGATGGCAAAGTTTAAACCATGTGGTATCTGTTACATGAAAACATCGTAGGATGAATGAATGAATGAATTAGATACACACAACTTCATTCATATTAACTTATATGTATATATTCTATATATCTCATCCTCCTCCTCCATATTTACTGGGTTAATGTACAATCTCTTTATGAGATATTGTTGGGATCTCCTTTTTTCACATTTCATCGTCATCCAGGAAGGGCCCCAGTCTCTGCAGAGTCTCCGGACATGACTTGCTGCAGATCTCAAAATCGCCTTGGAAGTCGTTCCATTGGCAGTCAGGAAGCTGCTGAATCCACGCAGAAGCAGAAGCCGCATGAGCGTCCAATCCAGCCGTCCACGATTCCAAA…	http://ccgb.umn.edu:8088/ForestTreeDB/nimbus/unigene.do?id=9624
9725	3814		zf-C3HC4		CAGGTTGTTCGGTGATTCCT	TCGAAGTCGGTGTCCTATCA	√	√	√	1	CTGACTACATCATCACCGCCATCTTCTTCCGTTCAAGCAGCCCCGCTGCAACAATTTTCCTTGAATCCATTAGCCTTACACAATAATAGAATCTACATGAATACCGTCAGCTCTCGCCCTTTTCAGCAAGACACCATGGGAAATAAATTAAGTTTACAGAAAAATACTACTGACTGTAAAAATTTGTCGGCGCTGAGCCTCCTGCAGCCTTTTCCCATGGAAGATCTGCACAGATCTCAAAATATTGCAGGTTGTTCGGTGATTCCTCCGTCTGTAGACCAAAACTTTAAGTTAATGCAATGGCAAACAGGAGAAACCAGCTCTACGCCCTCAAAAGAGCCTACATGGCGAGGTTTCTATGACCGGATCGCAGAAGATGGAATTGCCGGCGGCACTGAC…	http://ccgb.umn.edu:8088/ForestTreeDB/nimbus/unigene.do?id=9725
9763	3852		zf-C2H2		GCACATTAGAGCAGTACACCTTG	CACAAAACTTGATCCAAAAGCA	√	√	√	2	GCACGAGGATTCATGAAAGCCAAACATGTGTGGAGAGGATAAAGTGCCACTTCGACAATTGCTTGCATAGTTTTACTAGAAAATCAAATCTCAATCAGCACATTAGAGCAGTACACCTTGGATTAAGACCATTTAAGTGTAGATTTCATGAATGTGAAATGAGTTTCTCACATAAGGCTGTCAGAGACAACCATGAGAAGACAGGAAGACATTGCTATGTACAAGGAGACTTCTTGGAGGAGGATGCTGCCTTTCAGTCAAGGCCACGTGGTGGCCGAAAGAGAAAAATGTTTACAATCAATACACTGTTGAAAAAGAGAGTAGCATGTCCAGATCGAAGCAGCACTGTTCTTGACAATGGATCATCATTTTTAGATTGGTTAACCTCAAGCAGCAGGG…	http://ccgb.umn.edu:8088/ForestTreeDB/nimbus/unigene.do?id=9763
9781	3870		zf-C2H2		TAGCAATTCGCACTGTCCTG	GAGGCGTTTTTCTTGACTCG	√	√	√	2	GCACGAGGTCTGCTTCGAATTTTAACCTGTAACTGTCATTTTTTGGGCATAAATTAACCCAACTTTCACCCCAATCCTTGAGGCTTGAGCATCGTCCGGCGTTAAGGGTTTTCAAGGCCGGCTTCCTCAGTATTAACGAGATTTTCGGCGCTTTTCGAGATGGGTTCTCGGAGCAGTTCTGCGCACTTCTGCTACGCGTGCAACAATTTCATAAGAGTCCGCGCAGGAGATCCCATGCTTTGCCCCAACTGTGGCCGAGGGTTTATAGAGGAAATAGCAGTCGGCCAAGATCGAACAAACCCCTTCGAGCGGAACTTCGTGGGGACCCTGCTCAACTGGCTTAATAACCGCAGAAACAACGAAGCCCACGAGCGGATTTTAAACGGCCCGTTTCTGATT…	http://ccgb.umn.edu:8088/ForestTreeDB/nimbus/unigene.do?id=9781
9807	3896		MYB (SHAQKYF class)		ACCGATTGCAGCTACGAACT	AAGAGATCGAGGCAACGAGA	√	√	√	3	CCACAGAAAAACGTCTTTTCAAAATAAAATACTTGGAAAGCAAACGCGGCAAAAAATGAAGCACCAAACAGAAACAACTCTTCCTGGAACATGGCAGCAAAATTCTGGTTGATAATGCTTGCCCTGTAATTTAATCTTGGTCTTCACTTAGAGTCTTACAACAACTGATTCATGAATAACCAATTGTTGAGAGGATTCCAATCAACCACCCGAATGGATTCATCTTAATATAAACCCACTCTGAAATATATATCTATATATACATGAAACCTATAATCTATTTTTCATTTACAAATTTGAAACACAGTTTAAAGTATGATCGAAATTAACTGGCCCTGATCAAGTGACACTTCTATTGATCTATTTCTGCTTCTGGACGATCTACGAGAAAATTTATTG…	http://ccgb.umn.edu:8088/ForestTreeDB/nimbus/unigene.do?id=9807
9829	3918		WD40		GGCAGTTTGATACCTCATAGGC	AGGCACAATCCTGAACTGCT	√	√	√	1	CTCGTAAATCGCATTTAAATTACAACTACAAACATTTTATGAATTTCCTTTGAAGTTTGAACAGACTATAGTTGGCAGTTTGATACCTCATAGGCGAACAGGCCAGCCATAATTTTGAAAGGTTCTTATCTCCCCACCAAGCCCTGCAGTCACAATTACTAAACCCCAGGCAGCAGTTGAAGTATGATCTTGAATGGTAGTACTGTCTCCAGTTTCATAAAGACTGTTTTGGGGCTCAGCAACTACTAGGTTAGGTGGACCTTGAATGCCAAGGGGAGAAAGCTTCTCCTCAGGCCATGTTGCTGAACCTTTAGACAAAGTCTCGGCTGAAAACCCATGATTTAGACTCAAATGATCCAGGGCTCTATGAGAAGCAGAAGAGGCAGTTAAGTTGGCCTG…	http://ccgb.umn.edu:8088/ForestTreeDB/nimbus/unigene.do?id=9829
9858	3947		Zinc finger homeodomain protein		CCGAGTCTGATGACCCAGAT	ACAGGCACAGCCGATAGAAC	√	√	√	2	GCACGAGGCGCCCTTCTGTAAAATGAAATCAAGAAGGAGAGTGGTCGAATACGGTCGCGGGTTCGAGTCGAGCCGGGTGCTGAACGCAGCGTAAGAGACGAAGCAGCAGTTATGTTTTGCGGCAGCGAGGGCGAGGGTTTGATGCTCGAACAGAGGGCACTGGGGCACATGATGGATCTGGGAAACACCCAGCAGATGCCCGTTTCGATGCCGGCACCTTACGGTCTGTATCCCAATGGCAACGGCAATGGAAATGCGGCCATCATTATGGTGCTCCCGCACGACGAGAGCATCTCGAATCCCTTAAACCCTACAAACCCTCGAAACCCTATGGAGGCAGCGGCTGCGCCCCCTCCCACCAAGGTTCTGCGCTACAGGGAGTGCCAGCGGAACCACGCG…	http://ccgb.umn.edu:8088/ForestTreeDB/nimbus/unigene.do?id=9858
9868	3957		WRKY		TGACCCGTTGAAGTGAAAGA	TCACCAAGCTCATCTCATGC	√	√	√	1	GAAATGCTGCTTCTGAGGGTTATCATGTGTAACAGTTAAAAAATGGGTTATGACAAGAGATATACATGACCCGTTGAAGTGAAAGAGGGTTCAACATAATTGGGTGTGCTGCAGACATGACATAAAATTCTTACAACGATGGAGGAAATTGGGAGCAGAAGTATAGAGTTGCATTTATAAGCCCAATTGCAGCCTCAGCTCGCCTGTGAGAATTTCTAATAGTAATATGTAGAGAATGAATATTCAATCAAACCTCAAATGGATTTGATTCCATCCCCATTTACAGTTACCATATCTACAAAAAAACAATTAAGTCCCCATAAGCAATAAAAAGCTCATGCATTCTTTCCTTGTTCTCGCCCATATATATTTCCTTGTTCTTGTTGCTATATAGTAATG…	http://ccgb.umn.edu:8088/ForestTreeDB/nimbus/unigene.do?id=9868
9926	4015		basidLeucine zipper		CATGTCCACTGTCCTTGTCG	CAGGGAGCTTGGTATTGGAA	√	√	√	2	TAAAAGCAATTGGTCCTTACATTTCAGTAAACAACCATACATTATATCATTCATATATATTTATAGTCTCAACGAAAAAGGAGGCCACAGTTGCAATTAATTAACCTCATGTCCACTGTCCTTGTCGCCTGTACACCGTCCCAACAAATGACATATATAGCCTCTTGATATGCTACATACATTTCCAATCAAATCATGGATCCGACATACAACATATTCTACTTGCAACGCCAAGTAATAAGGGATGTTTAAATATCTCTACTGTTTTTAAAAAGAAAAACCAGAAACGGGAAAAAGTGTCCCTTGAGAGATGCCCTCCCTAATTGCCAGATTGCGTTCATACAAACATCATACTACAGGTTGCCATGAAGACAGAGGGGGTGTTTCTGAGTTCATCCA…	http://ccgb.umn.edu:8088/ForestTreeDB/nimbus/unigene.do?id=9926
9934	4023		No apical meristem		GCCTTCCAAACCTAACGAAAC	TGCCACCATTACATCAGTCC	√	√	√	2	ATTTCGTTGGCACAAGACAGGAAAGACAAAGAAGGTATATGAAAATGGGGAACAGATAGGTTGCAAAAAAATAATGGTTCTACATATGACTTCTGCAAAAGGCTCAAAACCAGAGAAAACAAATTGGGTGATGCACCAATACCATCTTGGCACTGAGGACGATGAAAAGGAAGGGGAGTTTGTTGTATCAAAAATAAAATGTGATAAAACTGATTCAGGCATACCTCAAGAGGATGCTGGGACTTCAAACGGAAAAGGTGATCCACCGACACCTACAACAAGTACTCCTCCCCAACCACCTCCAGAGAAGCAATATACTTACTTTGATCGAATTGAGGAAGAGCATCTGTTTTATGCATCGTCACCTAAGGCTGCAGATCTTTATGCGACAATTCATCG…	http://ccgb.umn.edu:8088/ForestTreeDB/nimbus/unigene.do?id=9934
9982	4071		methyltransferase		TCCCACTTGGTACAACAGCA	CTTGCGTCTTCCAAAGGCTA	√			0	GAATGGGACAAGTGCTGGGAGGAAAGAGTGACACCCTGGGATTTAGGACAGGTTACGCCAATTGTCTCCCACTTGGTACAACAGCAGGGCCTTCTTCCTCAGGGCAGGGTTCTGGTTCCTGGATGTGGTGCTGGGTACGATGTGCTAGCTTTTGCTAGTTCAGACCGCTATGTTATAGGGGTCGATATCTCAGAAAAAGCTCTCAAACAAGCACAAGAGCTTGCGTCATCTGCACCAAACGCTAAATACTGCGAGTTTGTGAAGGCAGATTTCTTCACATGGACTCCAGTGGAGACGTTTGATCTTATTTTTGATTACACGTTTTTCTGTGCTATTGAGCCTTCAATGAGATCTGCCTGGGGAAAGCGCATAGCAGAACTATTAAAACATGATGGAGAG…	http://ccgb.umn.edu:8088/ForestTreeDB/nimbus/unigene.do?id=9982
10026	4115		AUX/IAA		CTCCAGCTACCCAACCTGAA	AGGAGATCCCATTAGCAGCA	√	√	√	0	AACTGTTGGCACTTGAATTTTCCAAGCAGAGAAAACAGTCAAATCCTTTTAATTTTCAAAAACTCCAGCTACCCAACCTGAAATATGTGCTGGACAAAACCCTTCCAAGCACATCCTGAAGCTCTACATGTCAATATGCCACTATCAGCACACATGACCCGACCAAAGAACATACAAAGAAAACCCACATTGGAGCTGTTCTCACAAAGAAACAATTGTGAAATCACCTTTGCAATTGGAAAGAACTTCAAACCATATTTTAAAAGTTCGTACAAATAAATATACAAACAACATGAGGTCAGTTCCTCAAAGTACAGAGATGGTAAACATTCTCCATGTCAGTTAACAAAAAAGAAAAAAAAAAACCTAGTCTATGTTCAGATTTCAGAGAGAAGCCAC…	http://ccgb.umn.edu:8088/ForestTreeDB/nimbus/unigene.do?id=10026
10040	4129		WRKY		CAAGCTGGCGTGACTAAACA	CAATGCTGCAAAAGGGAATG	√	√	√	6	GGACCTGCGAAATATTTAGCAGTACACAACCTATAACATATTTCTTAAGATTTTACATCTACAAGACTTAAAAATCTGTTCAGGGCCACATATTTCATGGCATTCAAGGATAAATGCTTTTCTTATTTTCAGATATGTAGAATGATCACAAATGCTTTGTGATACTCTGCATAAAACACATTTTCATGTTCAAAAAAAATTACCATATTCTCAAGCAAGCTGGCGTGACTAAACAAGAATTCACAATCAGGGTCCCATAGATAGTCTCCCCATGATTTGTTGATACAGCGTTGAGTTTGTGGGATTGAAAGGTAATTGGTTCCCAAAACCAGAATCATCATTTTGTTCTTCTTTTGGCCTCAGAAATCTCATGCCATTATCTTTAGCTTGACCAAAATA…	http://ccgb.umn.edu:8088/ForestTreeDB/nimbus/unigene.do?id=10040
10053	4142		Trihelix		ACAGTGCCTTTTGGGAGATG	ACAGGGATTTGGAGATGCAG	√	√	√	0	ATCAACCAAGGTCCAAAATATATGTTGAAGACCTTCAATAGGCAAGTATTTACAGAGGCTACAGTGCCTTTTGGGAGATGAATCTTTTGGTAAAAACCGGTAAGGGACCTCCACTTTGCCTATTACAAACACATTTACAAAAGAGTCATATTTGACTCATGACAGTAGTATGCGGCACGCTTTGGCTTGAAAAACATTCTGCCAAGTGCAGTTATAACTAATCGCCTCACCTCAGAGGGTTTCCTTTTACAGCAACTTCAATCAATAGCAACGATCTCAAAACATAAAATGAGAACTAAAAACAAAGGAGTGATATGTTCACAAGATAAACGGTAAAGAAAAAAGACTACCCAGTGGAAGTATTTACCAATGTTAACATTTTGATTTTGAGGTGGCTGA…	http://ccgb.umn.edu:8088/ForestTreeDB/nimbus/unigene.do?id=10053
10053	4142		Trihelix		CGGAAGCATCAATGTCATCA	GTTTAAGGAGGTCTGGGATGG	√			0	ATCAACCAAGGTCCAAAATATATGTTGAAGACCTTCAATAGGCAAGTATTTACAGAGGCTACAGTGCCTTTTGGGAGATGAATCTTTTGGTAAAAACCGGTAAGGGACCTCCACTTTGCCTATTACAAACACATTTACAAAAGAGTCATATTTGACTCATGACAGTAGTATGCGGCACGCTTTGGCTTGAAAAACATTCTGCCAAGTGCAGTTATAACTAATCGCCTCACCTCAGAGGGTTTCCTTTTACAGCAACTTCAATCAATAGCAACGATCTCAAAACATAAAATGAGAACTAAAAACAAAGGAGTGATATGTTCACAAGATAAACGGTAAAGAAAAAAGACTACCCAGTGGAAGTATTTACCAATGTTAACATTTTGATTTTGAGGTGGCTGA…	http://ccgb.umn.edu:8088/ForestTreeDB/nimbus/unigene.do?id=10053
10059	4148		Homeodomain Leucine Zipper		TGCTCTGCATTTCTTCGGTA	ATGACCACGCAGTTAATGGA	√	√	√	2	GGTTTTACATGGCATCCGAACCCGGATTTGAACCTGGTATCCCAACCCGGATTTTGAACCTCGGTCGTTTACATAGGTCCCAGTCCACCACCGGACCGACAAGCTGTTTCAAAATGGCCGTCTTATTAATAATATAATATACACTGTTTTACATAATATTTACTGGCGATGAGTTTAATGTCTTAAAGGTTTTCGAAATTCAGCCAATCCGGGCCGTGATGCTGCTGCTCCTCCGCCGCCATCAGATATCGATACATGTCTAGCTGGTCATGGAAATCATTTGAATAAAGAGCTTGTAAATTTTCTTCTTCGTTTTCCTCATCCGTCTTGCAGGCCGCTGCTTGAATATTGCAGGAAGGAGATGACAGCAAAAGCTTTCGGTTGGAATCGGCATCGCTG…	http://ccgb.umn.edu:8088/ForestTreeDB/nimbus/unigene.do?id=10059
10059	4148		Homeodomain Leucine Zipper		TGCTCTGCATTTCTTCGGTA	TCAAGCAGCAGTACGAGGAA	√				GGTTTTACATGGCATCCGAACCCGGATTTGAACCTGGTATCCCAACCCGGATTTTGAACCTCGGTCGTTTACATAGGTCCCAGTCCACCACCGGACCGACAAGCTGTTTCAAAATGGCCGTCTTATTAATAATATAATATACACTGTTTTACATAATATTTACTGGCGATGAGTTTAATGTCTTAAAGGTTTTCGAAATTCAGCCAATCCGGGCCGTGATGCTGCTGCTCCTCCGCCGCCATCAGATATCGATACATGTCTAGCTGGTCATGGAAATCATTTGAATAAAGAGCTTGTAAATTTTCTTCTTCGTTTTCCTCATCCGTCTTGCAGGCCGCTGCTTGAATATTGCAGGAAGGAGATGACAGCAAAAGCTTTCGGTTGGAATCGGCATCGCTG…	http://ccgb.umn.edu:8088/ForestTreeDB/nimbus/unigene.do?id=10059
10073	4162		AUX/IAA		GACCTGCTTTCTGGAACTGC	CACAACATCCACGAAATGTG	√	√	√	2	TGCATATAAAACCCAATATTGGACTCATGCAGTAAGTGACCTTTTAGAACAAAAATATTTTTAACACCTTCAAAAACCAAAGCAACATTTTCCTCTAACAATTGTCTAACTAAAAACACTTAATTGGAAATCGTGTTTCCCTTGCAAACAGAGATATCTCCTTTGTAATACCAATAACATGAATTATGAAATCATGAACACACATTTAGAAAAAAAATCATCTAAACAAATATGATAAGCTTGCAGACTTATTCACATGTAGCAATTTCTATGTTTAATCAATCATTGGCTCAAAATATGTTATGACCAACGTTCCCTGGATGATGTTTGTAGATTCTTGCAAGAGGTTGCGCATCATGAAGGCCTCAGAAGCTATTGGTTTAGCTCCGAGGGCCATGG…	http://ccgb.umn.edu:8088/ForestTreeDB/nimbus/unigene.do?id=10073
10101	4190		B-box zinc finger (CONSTANS)		TGTCTAGTTCAAGGGAGCCG	GAGCAAGTGGAACTGGAAGC	√	√	√	2	TGTAATTACAGAGAGAATATTGTCCAGCTGAAACCAGAACCTCCATTCCCCACTAGCTTCAGACACTTTCAAGAGTGGCATCCACGTGGAGGAATGATGATAGCGTGTTTTTGAGATCCACTAGATAAAACAATTATTTGTTTCTCTAGGGGAGATTTCTCACAAATTTTGCCCAGTTTTCATCCCACATAATCATGATAAATCTTGAAATAGCAACGTGAACCAGTCTTTCACATATTACAACACCTAACGACTGTCTAGTTCAAGGGAGCCGCAGAGAGGCAAATTGTAAATATCCCAGCTCTATGGAGAAATCTTCTCAAAGGGTGAAAGTTTTAAACGCTACCCCAATCAATCACCTTCTCCATTTGCAATTCCATGTGTTGTTTGACGAACAAA…	http://ccgb.umn.edu:8088/ForestTreeDB/nimbus/unigene.do?id=10101
10105	4194		WD40		TGCCAATAAATCACCTCTCCA	GGCAATTCAGATGTCCCACT	√	√	√	2	TGCATTGGCTAATACATCAAAATAATTTGTCAACATTGTTTTAGCAGTTCAATATTCTTTATATACATGTTTCCACAGATTCAAATAAGAAAATAACTCAATGCCAATAAATCACCTCTCCAAATACAAAAGCCCCAACAACACTGGCAATGTTATCCTCTTTAACACATAAAAGGATGCTAGTAGCTATCAGTATGATGGCCTCTGCTAAAACACCGTAATTAAATTAGGCCTTCATACATCAGAAGGAAAGGCACTAATAACCACTATTTCACAAATGTCATTTGCTTTAAGACAATACACATGCAAACTGATTTTGCAATAGGCCTTTTGCAATAAACACGTGTAATGAACATTTTCATCTTTGAGTTGGACAGCAACATTGTTGATAATTCCTTG…	http://ccgb.umn.edu:8088/ForestTreeDB/nimbus/unigene.do?id=10105
10131	4220		zf-C3HC4		GCTCAAACCAGGGAACAGAG	TCTCAAACGAAGGCAAAACA	√	√	√	2	GTCTCTGCCTCCCCAATCTATGGGTCTGGCCCCTACAGGTTTGCAGCTCGCATATGATGATAGCAGTAGATTGAATCAAACCTCCACTTCCTCAAGCGCCCGGAATGCAAATGCAAATGCCTCGGCCTCTTCTTCTTCTACTCTTTTATCTCACTTGAGCGATGACTTGACAGTCCAGTTGCAACAGCAAGTCGAAGAGATTGATCAACTCATCAACATGCATAATGAAAAAGTTCGAATAGCACT*GGAAGAGAAGCGGCAGAGACATTCCAGAGCCCTGGTTGCCACAGTGGAAGAAGGAATCCTGAGAAGGCTCAAGGCAAAAGAGTCCGAACTGGAGAAACTGAACAGGAGGAATCTGGAATTGGAAGAGCGCGTCAAGCAGTTGAGTGTGGAGA…	http://ccgb.umn.edu:8088/ForestTreeDB/nimbus/unigene.do?id=10131
10194	4283		Pectin methyl esterases		GGTTTGGAAAAGTACCAACG	CCGACGAAATACAACAAGCA	√	√	√	2	CGCCCATATTATTAATTGGTCTTAACTCCATACATATTACATACATGTCATGAAAAATGTTGAAAACAAAATTACCAGCTACAAACAAAGAGTATTTTAAAAAATGGGATTAAACAAAAACTAACCAGCTACAAACAAAGAGTATTTTAAAACATGGGATTAAACAAATAAAAAGGTTTGGAAAAGTACCAAAGTTTACAGAACTAAGGTTTGGAAAAGTACCAACGGTTGGAGAACTAAAAGTACTAGAGCCATCTTGAGATTTCTGTTGGAGACAACAACAGTTTTTCCCTGGCCGTCCCCAACTAACATTATATTGGTTTTGCTTTGAGAAACCCTGACAGTTTCATTGTACAGTCCAACTTTTACGTATTTTTAATTTCTTAAATTGGACGGTAA…	http://ccgb.umn.edu:8088/ForestTreeDB/nimbus/unigene.do?id=10194
10194	4283		Pectin methyl esterases		TGGGATTAAACAAAAACTAACCA	GCAGCGGCAACTATCTAAGC	√				CGCCCATATTATTAATTGGTCTTAACTCCATACATATTACATACATGTCATGAAAAATGTTGAAAACAAAATTACCAGCTACAAACAAAGAGTATTTTAAAAAATGGGATTAAACAAAAACTAACCAGCTACAAACAAAGAGTATTTTAAAACATGGGATTAAACAAATAAAAAGGTTTGGAAAAGTACCAAAGTTTACAGAACTAAGGTTTGGAAAAGTACCAACGGTTGGAGAACTAAAAGTACTAGAGCCATCTTGAGATTTCTGTTGGAGACAACAACAGTTTTTCCCTGGCCGTCCCCAACTAACATTATATTGGTTTTGCTTTGAGAAACCCTGACAGTTTCATTGTACAGTCCAACTTTTACGTATTTTTAATTTCTTAAATTGGACGGTAA…	http://ccgb.umn.edu:8088/ForestTreeDB/nimbus/unigene.do?id=10194
10202	4291		MYB transcription factor		TCCCCATGATCTTGTCTATGC	GTAGGTACAAAGGCGCTTGC	√	√	√	0	GCACGAGGCTTGAGCTCGAGATCCCCATGATCTTGTCTATGCATGTCCATCAATGGAGCTACTTTCATTGCAGAGTAATTTGGCCTCACGCTGTTTGTAGGAAGCTTGGAGGCCAAATCTGCAAGCTTGGCTCTTGTGGCTTCAATGCCTGCTGATGTCGATGCTTCGGACGCCAATGTCTGCTGTGCTTTCTC*CAATATGGCCTGCAAATACTTACCCTGTGCCTCTATTCTCAATTGCAAGCGCCTTTGTACCTACATTATGTATCT	http://ccgb.umn.edu:8088/ForestTreeDB/nimbus/unigene.do?id=10202
10221	4310		Katanin		GTTCACGCAAGAAGTTGCAG	CGGACAACTATGGGAGCATC	√	√	√	1	TTGCTGATTGTATGAACTGAGAAAAGCAACTGACTTGACCAAACAGGAAATGGAGTGCTTAAGCCACTCAAATATTTTAAATATTACAACAAAGGTTGAAGCACACTGCAACTTGAGGTTCACGCAAGAAGTTGCAGTTTCAACTGGGTAGACATTCTCTGTGATTTCATTAACCGTATGCTATCATCATCTTCGTTAGAAGTCATCTACAAATCAGTAACTTCTTAATCTAAGAATCAAGGTATGGCTGACAAGGTGTGCCTGACAAGTGACAACACAGGAATGGCTAGACAGTCAAATGACCTGCCATAAGAATTCCACTGCAATTTGGCACCGCGCATATTCAACCACAATGCCACTATCATTGTAAACAATACAGTGCTTCTCCATATACAACAG…	http://ccgb.umn.edu:8088/ForestTreeDB/nimbus/unigene.do?id=10221
10223	4312		zf-C2H2		CGGCCTTGTATTGACCAGT	GAACCACCGAAAGTTCAAGC	√	√	√	2	AGTAACGAAACTCTATATTAAATTGTCTATGAAGAAAAATACAGACAGCGCTGGTCCGCGCACTATATTTACATATACATTGCATATATATCAAAGCATGGCCGGCCTTGTATTGACCAGTCCCCCACACAAAGAAAACACTATTCGAAAATCCCAAAACAAAAATTCCCCGGCACCGGAGAAAGAACATTTTTGCATTTAACCAAACAAACTACCCTGAGAAACCAGCCCAAAAGACGTCGGACTGACAGAACCTACCGTCGATGTCGTTTTGCTGGCTCGATCCTGCGCGAAAGAGCTGCTCATCGCTGCATGAATTGCCATAGCTCTGAGACTTATTAACAACCCCTGCCGGATCTCCCACAAAAAAATCCGGCCGATTTCCGTTGCCCGGGGTTC…	http://ccgb.umn.edu:8088/ForestTreeDB/nimbus/unigene.do?id=10223
10303	4392		Putative Pto kinase interactor 1 (Pti1)		CCTATTGAAGCACCTAGTTTGTC	CCAGAACACGAGTGGAATG	√			2	CACTCCGTACGTTAAATTCACATTGCCTTTACTGCAAATTTTCTGGATCTGTAACGGGCTGGATTTTCTGGATCTGTGCTGGGGGGTCTCGGGATCGAATTCCCTCTGGTGCATTTCCGGGCATTTTCTTGATCATATGCTTTGAGAATCTTTTCATAAGCTGAGCATGTGAGTAGCCAGCCAATACACAATGTGTCGTTTGCTTTGCTGTTCTGGTGCAGAAGAAGAAAGCTTTGTCCCACCTGATAACCATTATCAAAGTCAAGCGGCTCATAATCCATATGGAAGCCAAGGAGAATCCAAGCCTCAACCAGTGAATAATGGTGCTCCACGGAAAGTTTTACCTATTGAAGCACCTAGTTTGTCACTTGAAGAGTTAAAGGAAGCAACAGATAATTT…	http://ccgb.umn.edu:8088/ForestTreeDB/nimbus/unigene.do?id=10303
10355	4444		zf-C3HC4		TGAGCACAAGTCCGTTGTATG	TTCCTTCGCTTTATGGGAGA	√	√	√	3	TTCTCCCAAATAAAGAATGAATTCATATATCCTACGTAGTAGAACTATTGCAGTCCAACTAGACTATGAACTTCATACAAAACACAACCCTCTCAAGATAGGTTTCCATCGACCAGGCATTGAGCACAAGTCCGTTGTATGGAAGTTGCAATTTGGAGCACCACTGTAAGTCGGCAATTTTGCATGATGCTAAGCCGACTCAAAATCATATAAAAAATAACATAAACCCATTAACTGCTATAAGATGCGGCCAAATGTCTGAATTACTGCCACCTGAACAAAACCTGCTTCCAAAGTGCACTCAGACTATTCATGTCAAAAATACAACTGCCAACTACAATGGAATCTAAAGATGTGATCCTTCTAAAATAGCAGTCTTCTACTTCAGGATTACAGCAA…	http://ccgb.umn.edu:8088/ForestTreeDB/nimbus/unigene.do?id=10355
10358	k19		Ascorbate peroxidase	k19	GCTCACTTGAAGCTCTCTGAAC	GCAGAGACGGGAGAGCAGTA	√	√	√	0	TTCTAACAGCCAGGTATATTATTATAGACTATACGCATGAATCATCTTAACTTCTACGGAGTGTCCTAACATATAATGCAATAATGACATAGACAGAACCAACACATGCAGAGACGGGAGAGCAGTAAGCGATAGAATCAGAGCACTCTCTCATCAACACAGTCCAGACTCTAACCAACGACAGAAAGGCATATTCAAAATAGAAATAAACTGAACTGAACAGAATGCATACTGTCAGGGGCTATTTCTGACACTGCTATTAAGATATGTTTTACACAACATCAACTCTTGTGGCTCTTCTAAAGATGCCATTCTGCAGGTGACTTCTAAGTTCTTAGGTTTTACGTTTTATACATCGTTTGCACTTCCATGACTCAGCGTTTACTCCTCCTCTGCAAA…	http://ccgb.umn.edu:8088/ForestTreeDB/nimbus/unigene.do?id=10358
10384	4473		WRKY		TTACAGCAGCCACCAATCAG	CGAAGGAGATCACAATCACTC	√	√	√	2	GGCCATAACTTTGCATTAATTTACAGCAGCCACCAATCAGTGG*AGATAAAAGCTAAATTGTCTTCAAGAGACTGACAACACCAGTTCTTTCCCGTTCCGTATTTGCTAGGAGGGACACATCTGTCATATTGTTCTTGCTGAAACAAACTGGTTGCAATCATTTAAGCTTAAACTCAACCAGACATCATGCCAAGGCCTGATTAACCATCAGACCTACTTGTATATAGAACTTGAAATTCACGAATGTCAGTTAAGGAAAAATGCATACAGCAAAAACGCCATCGTCCCCTCTAGAGGAACCAATTACAAAGGAAAGCCTAGTGTCAGCCTCTTTCAGTTTGCGGCAAAATGATCACATGGCCTTATGGTTGCAATATGCCAACACCAGAGAAAACATT…	http://ccgb.umn.edu:8088/ForestTreeDB/nimbus/unigene.do?id=10384
10397	4486		AUX/IAA		ACAATATGTTCGAAACGGCAG	GGCTATGTGGTTGCTTACGAA	√	√	√	1	TTTTTTATTGAATAAGTTCATATAAGCAGGTTTCATAACTGAATACATAATATAAAAGGAGACAGCTCTATTTGAAATTACAATATGTTCGAAACGGCAGGACACACATATGCGCCCAGTGCTGTTGAACTAATATACTGATGTGCTATGAAATTGAGCATTGCTGGTATAAACTTTATATAACCAAACGACTCGTACAAACGGAATATTTACAGTCTGTGCCATTTCGTAACATTCTGCAGGCTTCTCCAAAACGCGCTTGGACTACAAGAGGGCCACACCGAAAACAGGGCAAAAAACAAAAGAAAATTCCCATGACTCGCGTATGGATACTATTGGAAGCAACGCAGTCCTCTGTTTATTGTAGCTACGATACATTTTATCCAATTATCTGCCTTC…	http://ccgb.umn.edu:8088/ForestTreeDB/nimbus/unigene.do?id=10397
10400	4489		Serine palmitoyltransferase		TGAAGAGGCACAGACATTGC	AATGGACTGATCCGACTTGC	√	√	√	2	CCTCGTGCCGCGCATTTGAAGTGGGGATGAAGAGGCACAGACATTGCTGGTGAGGCCCTCCAGAGCCTTCGTTGGCCCTCTCATCTCCTCGATCCGCCAGATACGAGTCAACTGCTGCTAAATTCATGATCATCTGCCTTTATTTCTTGTTTCTTCTCTGCTTTAAGGCTGTGTAAATTTTGGCGATTTTCACCTAGATTCATTCCAGTCTGATTGGGAATTTTTGATAAGTTGGGGGTTTGCGGACCATTTTAGCAGATTCGTTGGGCTGTCTTTTCGCAGTGCGGGGAAGAGAGCCTCGATTCGTACAGATAGTAGAGACTGAGTGAGGGGACTTAAGTTCCGGTATTTTATTTATCGTCAAAATGGTTACTGTCCCTTATTTCACAGCTCTTACGA…	http://ccgb.umn.edu:8088/ForestTreeDB/nimbus/unigene.do?id=10400
10414	4503		MADS-box transcritption factor		CTTTGCGAGAATACCGAAGC	AGCACTGAAAGCTCGTAGGC	√	√	√	1	GGCCGTTGCTACAGGGACACCTGTATCAGTATCTCCCAGCCAATTGAGTGCGAGACTGCTGTCCCTGAAACCCTTTAGCCTTTGCGAGAATACCGAAGCGCATCGCCACGCATCTTCCAAAGAGTTTATGCACAAGATTCCAACTCGCACCTGCTTCTTTTTCTCATTCGCCTGCATCCATCCACATAAGGTTTTTTTTTTCTTCTCCTTTCGGCTCCTTAAGGGATTATACACTATTATATTCTCGCGATCTCTCATGCCGCAAGGTCGTGCCCCGGAAGCTAGTCTAAACTAGTGGACGGATTCTTGTTTGTTCCTCCTGCGGCAGGTTCTTAAATCGTAGCAGGAAGCCATTAATGAGAGCTTGACTATTCTGCAAAACCTAGTAAACCCTGAAGC…	http://ccgb.umn.edu:8088/ForestTreeDB/nimbus/unigene.do?id=10414
10422	4511		No apical meristem		CTCCAGGTTTCAGGTTCCAC	ATCTAACTCGGGCAGCAAAC	√	√	√	2	TGGCTCTGATCCCCATAGCATGTACTTAGTGCAGGTGCGCAAATTAATGCACAAGATTGCCTGCCTTCGTCGAAATCAAAAGCAAACCAAATCTAACCGGAGCTGCTGCTGCTGCTGAGTCCAAATCTAAGGGTGAAGTGGGCTGTAGATCCTTCTTTCTACAGCCCCCCTGAGGTGCTCATATGACCTTCTGATCATCACATCGGACAACCTTCTACTTCTCGGCTACATGTTCGTTTCTCGGCTTCGGCTTCCTCCTCACAGACATTTGTAATTCTGAGATTCAAGAAAACAGCTGGAGTTCGCGTCTTGAGCTTCAAGAGTCGAAGGGAAGAGCGTTGCCTCGACCAACTACTTCTGCAAGGTAGAAATATCTTATTACAATGAACACGCTATCTC…	http://ccgb.umn.edu:8088/ForestTreeDB/nimbus/unigene.do?id=10422
10425	4514		unknown		CAGCAAATGGCAAGAAAGAA	TGCAACAAAACAAGGCATCT	√	√	√	2	GTCTTAC*AAATGGTACTCCTGCACACTA*TCTG*AGTACAACAATTCAATTAACAAGTACAGTGTAACTATGCTACTCTAGGGCCAGCAAATGGCAAGAAAGAAAGCAAAAGTGCTTAAATGCACTTTCCATCTTCAGCCTCAAACAGCCTGCTAGTATACAGAACCGCATGAAGATTCTTTGATATGCAGTACCCAAGAGCTGCACTAAAAGTAGTAGCCCTTGTAGAGATAAGATGGCAAAATTTTTTAACTCCAGTCAAGCTTGCTTTCATGCTCCAAAATACCAAATTTGATCTCCATTTGTAGATCTATTATTTGACCCTCTGCGAAATGATTCCACGGATCCAAAAGAAACATCACATGGTAATCCAAATCCCAAGTTTCCGATAATTTCCC…	http://ccgb.umn.edu:8088/ForestTreeDB/nimbus/unigene.do?id=10425
10437	4526		zf-C2H2		TGGGAATGGTGAAGACACAC	TGCATATTGGGCAGTTTGAC	√	√	√	1	GACCAGTCGGTGGATTGCTGCCCAGCAGAAGTTACCCCAGTCAAGAGCAAGTCAGTCTGGGAATGGTGAAGACACACCTGGGCGCTGTCTGTCATATCGAGATTCAGATCAGAAAATATTTGGATGTGAGCATTACAAGCGGAACTGCAAACTGAAAGCTGCTTGTTGTAACCAACTTTTCACCTGTAGATTTTGCCATGATAAAGTCAGTGACCACTCAATGGACAGGAAAGCAACAAAAGAGATGATGTGCATGAAATGCTTGCAGATCCAGCCTGTTGCTTCAAATTGTGTAACTCCTTCCTGTAAAGGATTTTCTATGGCACAGTATTTCTGCAATATTTGCAAGTTTTTTGATGATGAAAGAGAAGTATACCATTGTCCATTCTGCAATTTATG…	http://ccgb.umn.edu:8088/ForestTreeDB/nimbus/unigene.do?id=10437
10461	4550		phosphatase		GAATTTGTGACTCCTCCTCCA	CCAGCCACTTATACTGCTTGC	√	√	√	2	TTGCAGAACTTTATTTTGTATGGTATTATTACAGGGTTGTTTGTGAGAGGGATATTGTCTATTCCAACAACACTGGAAGGCCCGTTTAAGTCTGTGACTATGCCCCTCTATACCAGTCTGCGCAGTCGAAGCGATGATATGCCCAACTATTACATTAGCCTGGTTAAGAGGGTTCCTTCGATCTTCCCAGAGCAGATAATGCTTGCACTTTCAACTGGTCCTCAATCCATGTGGGTTTCTTGGGTAACAGGTGATGCTCAGACCGGACCCAAGGTAACTGGATTGGATCCTTCTTCAGTGGGTAGTGAAGTGTATTACGGCACTAAAACAGGTGTACACTCCTTTAAAGCTGTGGGGATATCTGAGATCTATAGCCAAACATATACAGAGAAAGGGCTC…	http://ccgb.umn.edu:8088/ForestTreeDB/nimbus/unigene.do?id=10461
10465	4554	DQ399064	MYB (R2R3 class)	Pg-myb10	CTTGGTCACGGTTTCCAATC	CCCATGGGATAACACACTCC	√	√	√	2	CTTGCTATAACTGCCATCCTCCATTCAGTCTTGGTCACGGTTTCCAATCCTGGCAGGTTCCATTATTCTGTCTCTCTGGCAAGATGGGGAGATCTCCCTGCTGCGAAAAAAGTCATACAAACAAAGGGGCCTGGACCAAAGAAGAGGACGACCGCCTCATCGCTCACATTCGAGCCCACGGCGAAGGCGGCTGGCGTTCGCTTCCCAAGGCCGCAGGGCTGCTGCGATGCGGAAAGAGCTGCAGGCTCCGATGGATAAACTACTTGCGTCCGGATCTCAAGCGTGGAAATTTCTCAGAAGAAGAAGATGAGCTCATTATCAAACTTCACTCCATTCTCGGCAACAAGTGGTCTCTTATTGCAGCAAGATTGCCCGGGCGTACAGACAACGAGATCAAGA…	http://ccgb.umn.edu:8088/ForestTreeDB/nimbus/unigene.do?id=10465
10474	4563		AP2/EREBP		GAAATTGCGTCAGCGTTACA	TACGTTCCCTCTTCCTGGTG	√	√	√	2	GCCCGGAAGTAGAGAGCTTCATCCAGAGCGCACTGGCAGGCGAATCCGTCGACGACAACAGACGGGAAACGGAAACGGAGACGGAAGTGCCGACACCGGCCGTTAAGACCTCGCGTCCCTCGCTCTCCGTGGCCGTTCCCCGACTTGAATCTTTCGGCTGGGAGAAATTCTCAGTCGGACGGGGATTCAGAAATTGCGTCAGCGTTACACCTCCGTCTGTGAGCCCTTGCTTATCCGCTGCCTGGGCGAAGCTTCCTTTAAACGAAAACGATTCGGAGGACATGGTTTTGTACGGGATTCTCAAAGAGGCCGCCAAGAAGGGATGGATGGCGGTAACGCCCAAGGAGGAGATGAAAACGGAGACGAAGACGAAGAAGGAAGCCGAGATTTTTCCCGTCA…	http://ccgb.umn.edu:8088/ForestTreeDB/nimbus/unigene.do?id=10474
10474	4563		AP2/EREBP		GGGTAGAGAATGTCGGGTGA	TGGTCTCTCAAGGGCTAGGA	√				GCCCGGAAGTAGAGAGCTTCATCCAGAGCGCACTGGCAGGCGAATCCGTCGACGACAACAGACGGGAAACGGAAACGGAGACGGAAGTGCCGACACCGGCCGTTAAGACCTCGCGTCCCTCGCTCTCCGTGGCCGTTCCCCGACTTGAATCTTTCGGCTGGGAGAAATTCTCAGTCGGACGGGGATTCAGAAATTGCGTCAGCGTTACACCTCCGTCTGTGAGCCCTTGCTTATCCGCTGCCTGGGCGAAGCTTCCTTTAAACGAAAACGATTCGGAGGACATGGTTTTGTACGGGATTCTCAAAGAGGCCGCCAAGAAGGGATGGATGGCGGTAACGCCCAAGGAGGAGATGAAAACGGAGACGAAGACGAAGAAGGAAGCCGAGATTTTTCCCGTCA…	http://ccgb.umn.edu:8088/ForestTreeDB/nimbus/unigene.do?id=10474
10480	4569		BZIP transcription factor		ACAGGGCTGAGAGAGGTCAA	GCTCGAAAGAAGTGTCAATGC	√	√	√	1	GGTAGCGGCCCTCTGCTACAAAAAATGTGTCTAAGCAAAAGTTATTCAGAAACAATTCCAATACAGGGCTGAGAGAGGTCAAACAAAACACATAGAAGAAAAAATGGTAAGAATCCTTAGTCCATACTCCATAACCACAAGCATCCCAAAATAAAAACCTGCAGTAGTGTTGCACTCAAGTGTTGTGAACCATGTAATCAGGAGACATTCCTCCCATCATTCTTTCTTCCAAGCACTTGTTACTATCACCCATAAGGCAGCTCGAAGTCATCATTCCCTTCAACATTTGAGAACCAGAACTGGTATGGTTGTTGGCAGCATTATTTTCTCTATGGTTTGAGATTCCTGGACCACTTTTCATAAGATTTGATGAAGAATCAGAAACATGATCAGGCTTTT…	http://ccgb.umn.edu:8088/ForestTreeDB/nimbus/unigene.do?id=10480
10509	4598		Homeodomain leucine zipper protein		GGCTTGCATTCACTCTTTCAC	TCTGGAACAGACAGCAGTGG	√	√	√	2	ACTCATGAATAAGAGAAATATTTAATAAACAAAGTAGGCTTGCATTCACTCTTTCACCTCTACTTTGGGCAACTTACATAAGAGAAACCTGGAAACCATTAGAAATTGCTATACATCACGATGAAGAGACTTTTTATGCAGCCACCCTTCAAAATCTTCTAAACACTTACAATTGCAAGGAAAACTAAACCTTGCCAACAGTACTTCTCTATTTTCTTTCAGAGTCAATTCTTATATGCTGTTACATCATTCTGCTCTTATTCTGGGCGAGGGAGATGGACAGATGAACATAACAGCAGCACGATTCTGGCTAGTCCCACCAGGGACCAAGCGGTACTTGATCCTCCATAGCAAACATTTCATTGTAGGATGCAATTGAAGCATCTGGGTAAGGGCCGT…	http://ccgb.umn.edu:8088/ForestTreeDB/nimbus/unigene.do?id=10509
10543	4632		unknown		GATGGGCACCTTTTAGACGA	CACGGTTTTTGGACACATTG	√	√	√	2	CTTTTGTTGGTTGACTGGATTAACAGTAGTTAAAGGCATTACACAGATTTTTAAACTGTCCAGTTTTCACCGGTAAAACTACTAAGGCTACAGATGGGCACCTTTTAGACGAGAACATTATTAACGTTTACAGTTCTCTGGTTTACACAATTTGTGTGCAAGAAGTGAGTCATGCCTTCGAAGACTCAAATGTACCAAAATGTATCAGAATATTTACATACATTGACTGTAGGCTGAACCTGTGTATTTGATTTTTATGGCAGCAAAATATAACAGAGTACAAATAGAACCGAAATTTCAGGCTGTAGAGAACAATTATAATCTTCAGAGGCTATTCTGTTTTTCTTCTAGTTGAAAAGAACCATCGACACTTTTGGTAGGATATTATCCCACTGTTTG…	http://ccgb.umn.edu:8088/ForestTreeDB/nimbus/unigene.do?id=10543
10552	4641		LIM		TGGCAGAAGATGCTTTGATG	GGAGGGAATCTGTCAAGTGC	√	√	√	3	GAGGTCATAAACAAGTTCAAACTTCATGCCTTGCCCAACTCAAGTACTCAACCTGGATTGCATCAACACAGAACACATATTTTCAACACTTACATGTCCTTATACATCTTGATACTAATTTACTTCAAATATTAATAATTCCACTGAGACGGTGAACTAATAAATCCACAGAGAAAAATGTCCATTTTGCCTCGCAGCTATACATTGCACTTATATTTCCAATGATCTGAGATTACTGCATATATTATTGTGAACCATATCTCCATAGGATCAAAATAGACTCCATGACACCTGAAACTTTGGCAGTCTGAGAATTTATTCCTGTTGAAAAAACTGAATTACAGCTTTTGATACACTGCTGGCAGAAGATGCTTTGATGTTTGCATCACTTCGAATTCT…	http://ccgb.umn.edu:8088/ForestTreeDB/nimbus/unigene.do?id=10552
10553	4642		bHLH		GGGTTCATCGTCTGTGGAGT	ATGTCAGTCACGGGTTTCGT	√	√	√	2	TACTAACATTGTTCGAAACCCTAATCTCCCCATCCTCATATACAATAAGCATTTGACTTTATTTACTCGAAGCAATCCCTGGTTGTAGTTTTGCGAATCATGTCCTCCAATTTGTCGGTACCTACATTTCCCAATGACTTCACGTTGACAGTGAGCGAGTAGTGAATGGCTTCATCGAAGCAGCAGATGTTTGAATTCATGATCTGCAGAGGAAGAGATTCTAGGGCTCGCGTCAGCTTCACTAATCCACCAGTCTCTTTCTTGCCCTCTATTCGCACATGATATATTCCCCCTTCCCCCGCGTTGCAAATCTCGACTTGCAGTACTTTTCCATGTTTCAATTTATCCACGGATTTCTTCTTATCACCGGATTCGATCGACCGTTTTCCCAACGCACAA…	http://ccgb.umn.edu:8088/ForestTreeDB/nimbus/unigene.do?id=10553
10573	4662		AP2/EREBP		GCAATCAGCCCACTAAGCTC	TCAGATCCATGTCCAACGAA	√	√	√	1	GGTCTGAGGCCTTGGCCGATGAAACATGCTTGTAAGCAGGGCCTCAGGCTCTGCAGCAATCAGCCCACTAAGCTCTACAGAGGAGTCAGGCAGAGGCACTGGGGGAAATGGGTGGCAGAGATCAGATTACCCAGAAACAGAAGCAGACTCTGGCTTGGAACTTTTGATACAGCAGAGCAGGCAGCATTGGCCTATGACAGGGCTGCTTACAGGCTAAGAGGTGAGTATGCTCGCTTGAATTTTCCGGGCTTAAAACAGCAACAGCAATTGAATCATGGTAGTCATAGTTTATCCCCATCCTCTACTTCCAATCTGCATTCAATTACAGACATTAGAAATCAATCTGGACTGTTATCTGTTTTGCAATCTGCAGTCGATGCCAAACTGCAAGCAATCTGT…	http://ccgb.umn.edu:8088/ForestTreeDB/nimbus/unigene.do?id=10573
10582	4671		Zinc-dependant binding protein		ACGGTCTTCCTACCATGACG	TGGACACTGGCTGGTTGTAG	√	√	√	0	ACTTATTGCCTAGTCCGTCACAAGGACCATCACATTGTGCAGATAAGACGGTCTTCCTACCATGACGTGATACGGGTTTCAGAAATACAGAAAGTCTTGGACATTACAGGCGTACAGACCTACATTATCAACAGTGCAAGAGTCGTTTTCCTCAATGAAAGACCTCAGCCAAGGCCGGGCAAAGGCGTTACCAATACTTGCGAGATTTGCGAACGAAGCCTCGTGGATACATTTAGGTTTTGCTCCCTGGGATGCAAGCTGCAAGGAATAAAGCGCCACCGGGACATGACGTTCATCTTGCCTTCAAAGCACCATAGGGACGAATCTGAGGACTCTTCTTCTCAGAAAAGAACCAGAATCTCAAACAGGAGTTTTGAGTATTTCTCTGAAGAGAATGGC…	http://ccgb.umn.edu:8088/ForestTreeDB/nimbus/unigene.do?id=10582
10604	4693		serine carboxypeptidase		TGGCTTGTGTCATCTATGTGAA	GCCATAGAACCAGAGGCTTG		√	√		TTCTCTATGGCTTGTGTCATCTATGTGAATTTAAACATTCTTTACCAATAATACTTTCAAAGGGCCTATCACTTGGCTGTAGGCGTATGAAATACCGTTAGATCGTTTCGGCAACAACAGAATCTGATGAGCAGAGGCGCAATGGCAGAAGAAGTTTACATTTCATTTGTTATTCTTCTGCTTCTTGTAGCATTGCAATCCACAGCCACATCCACATGGGAGGAGAGTAATGAGCGTGATTGGAGAAATGAGCAGGCCAAGGACAGAATCACTCAACTCCCTGGTCAGCCCTCAAATGTGAACTTTGCCCAATATTCTGGCTATATAACTGTAGACAACAACGCCGGTAGAGCTCTTTTCTACTGGCTCATTGAAGCCACAGAAAACCCATCTTCCAAG…	http://ccgb.umn.edu:8088/ForestTreeDB/nimbus/unigene.do?id=10604
10646	4735		WD40 repeat family protein		ATCTGGGCATGTTCTTGGAG	CTTTCATGAGGGGAAAGAGC	√	√	√	1	TTGTCAGTCTCAAGGGATAGACATTTCTCTGTATTTCAACTAGAGAAAAATGGTAATGATGAAGTTAAACACAAACTGATTGCAAGACAGGAGGCGCACAAAAGAATAATCTGGGCATGTTCTTGGAGCACACGCAGTCATGTGTTTGCAACAGGATCCAGAGATAGGACCGTGAAAATCTGGAAAGTTACGGAAAATGGAGAGAGTGGAACTTGTGTAAGTGAATCTTCACTTCTGCCTCAATTTAGCAGCAGTATAACTGCCCTATCATGGTCTCCACAGAACGATTTCAGGGAGGATATACTTGCAGTTGGCATGGAAAATGGGCTTATTGAGATCTGGAAGATTGGACCTGGTTTGAGAAGCATGGTTGATGATAGAGAACATTTTGTGTCTGTC…	http://ccgb.umn.edu:8088/ForestTreeDB/nimbus/unigene.do?id=10646
10705	4794		Heat shock protein		AGCTCATCTCCAATGCCTCT	CCACGATCTCGGATTGAAAG	√	√	√	2	GCACGAGGGTGTTATTGAGTTCCTGCGCAAGCGAACAACATGAGGAAGTGGACGGTGCCAAGTGCTCTGTTACTGCTAATCATTCTCGCATTTATCCCGCAGCACAGTCCCCATCTAAGAGCCAACGCAGAGGAAGCGAGCCCCGCCGATGAGAATGCCAGTCCTCCGAAGGTGGAGGAAGGCATCGGTGGAGCCATTCCTGATGCACTTTCCACGGATGCAAATGTTGCACAGAGGGAGTCGGAGTCTATTTCCCGGAAGACATTGCGGGCCAATGCCCAGAAATTTGAGTTCCAGGCAGAGGTTTCGAGGCTGATGGACATCCTCATCAACTCTCTTTACAGTAACAAGGATATTTTCTTGCGAGAGCTCATCTCCAATGCCTCTGATGCTTTGGAT…	http://ccgb.umn.edu:8088/ForestTreeDB/nimbus/unigene.do?id=10705
10709	4798		AP2/EREBP		AGCATCCCCTTTCTCAGTTG	CGCTATTAAGACGTTCGGTGA	√			0	TGGTGTTTGCGTTTTAATGTTTGGCGAAGCATCCCCTTTCTCAGTTGTTCCCCCTTCTTTGAATCCCATTCTCTAATTCATTCCATTTTCCAGACGGCAAAGTATTTTTAATTTGGGAGCCTTGGAGCTCTTTCTCTTTTTGTTTTACAACAATTAAGAAGCTTGAAGTGTTTCAGATCCAGATCCATTTCTTGTTTTAGGGATTTTTGAATTTTTCTAAATAGGCACTCTGCAAATTTGTATGGATTGTTTTTTTATGTAGTCAGATCATTTTAGAGCTAGATGTTGCATAGATAATTTACAGTCTGCTTCAATTAGGTTACCAGAGGTATTTTCAGGGCCTCTGCTAGGGAAGAGGGGTATTTTTTTAAAACCTCATCCCAATTTGTATTTGCTTTT…	http://ccgb.umn.edu:8088/ForestTreeDB/nimbus/unigene.do?id=10709
10712	4801	DQ259458;DQ259459	KNOTTED1-like homeobox (KNOX) protein	kn2	GGTAATGAGGCGGAAGCA	TTGCTTAGGGAATTGAGCTG	√	√	√	2	AGTAATCAAATTATATCCAGAATTAATATCACAATCACGCTATGAGCCGTGGAATATTGTAGAATAAAGATGAGCGTACAAAGCAATTTTCATCAGCTTTCTGTATTTTGAACAGTGTTCTTGGAGTGATTGCACAGAATATTACAGCTTCCTTAATACCCAGGAAGGAAAATTGAAAACTATACCAACAAAATACAAGAGCAATAGCGCCGTCTGCTGTTTCAGCCAAAAGTCCGTTTAGCAATCCAAATGATAGCCTTCAGTCATCAGATGTCTCTCAACATACAAGGTGGCACCATGAGGACTCTGACCGTCCATTGCCATCAACTGCATATCTTCGGAAGGCTTCCAGTGGCGCTTTCGTTGATTTATAAACCAATTATTTATTTGCTTTTGATC…	http://ccgb.umn.edu:8088/ForestTreeDB/nimbus/unigene.do?id=10712
10712	4801	DQ259458;DQ259459	KNOTTED1-like homeobox (KNOX) protein	kn2	AGGAATACCGTGACGCAGAT	GGTTTGACACTTCACTGTTTCG	√	√	√		AGTAATCAAATTATATCCAGAATTAATATCACAATCACGCTATGAGCCGTGGAATATTGTAGAATAAAGATGAGCGTACAAAGCAATTTTCATCAGCTTTCTGTATTTTGAACAGTGTTCTTGGAGTGATTGCACAGAATATTACAGCTTCCTTAATACCCAGGAAGGAAAATTGAAAACTATACCAACAAAATACAAGAGCAATAGCGCCGTCTGCTGTTTCAGCCAAAAGTCCGTTTAGCAATCCAAATGATAGCCTTCAGTCATCAGATGTCTCTCAACATACAAGGTGGCACCATGAGGACTCTGACCGTCCATTGCCATCAACTGCATATCTTCGGAAGGCTTCCAGTGGCGCTTTCGTTGATTTATAAACCAATTATTTATTTGCTTTTGATC…	http://ccgb.umn.edu:8088/ForestTreeDB/nimbus/unigene.do?id=10712
10712	4801	DQ259458;DQ259459	KNOTTED1-like homeobox (KNOX) protein	kn2	GACGAGAGGAGGAGGACAAG	CGTCGTCAGTATGCTATCTCTCTC	√	√	√		AGTAATCAAATTATATCCAGAATTAATATCACAATCACGCTATGAGCCGTGGAATATTGTAGAATAAAGATGAGCGTACAAAGCAATTTTCATCAGCTTTCTGTATTTTGAACAGTGTTCTTGGAGTGATTGCACAGAATATTACAGCTTCCTTAATACCCAGGAAGGAAAATTGAAAACTATACCAACAAAATACAAGAGCAATAGCGCCGTCTGCTGTTTCAGCCAAAAGTCCGTTTAGCAATCCAAATGATAGCCTTCAGTCATCAGATGTCTCTCAACATACAAGGTGGCACCATGAGGACTCTGACCGTCCATTGCCATCAACTGCATATCTTCGGAAGGCTTCCAGTGGCGCTTTCGTTGATTTATAAACCAATTATTTATTTGCTTTTGATC…	http://ccgb.umn.edu:8088/ForestTreeDB/nimbus/unigene.do?id=10712
10712	4801	DQ259458;DQ259459	KNOTTED1-like homeobox (KNOX) protein	kn2	GCTGGTCTGGCTAGTTGTTC	CCTGCCAATCCATTTTGC	√	√	√		AGTAATCAAATTATATCCAGAATTAATATCACAATCACGCTATGAGCCGTGGAATATTGTAGAATAAAGATGAGCGTACAAAGCAATTTTCATCAGCTTTCTGTATTTTGAACAGTGTTCTTGGAGTGATTGCACAGAATATTACAGCTTCCTTAATACCCAGGAAGGAAAATTGAAAACTATACCAACAAAATACAAGAGCAATAGCGCCGTCTGCTGTTTCAGCCAAAAGTCCGTTTAGCAATCCAAATGATAGCCTTCAGTCATCAGATGTCTCTCAACATACAAGGTGGCACCATGAGGACTCTGACCGTCCATTGCCATCAACTGCATATCTTCGGAAGGCTTCCAGTGGCGCTTTCGTTGATTTATAAACCAATTATTTATTTGCTTTTGATC…	http://ccgb.umn.edu:8088/ForestTreeDB/nimbus/unigene.do?id=10712
10796	4885		AP2/EREBP		CTTTGCCCAGGTCTCAAGTT	GAAGGGAACGCATTTCAGAG	√	√	√	3	GTAAATAGGATGCAAAACTGTACATGAAATGAAGAGAAAACTTGGGAGAAAGGACACAAAAAACCCTTGTTTTGGTTACATAGGGCATAGACCAAGCTTTGCCCAGGTCTCAAGTTAGTTCAAAGAAAAGCTGTTTCTAACCCTAGCTTTCAGTCTTGTGAGATTTACAAATTTGTCAGATGAGTTAGTCGACATCGTTAGCGGCCGGGGGAAGATTAAGATCCAGCAAGAAGGGCGGCTGCCGCCGTGAAGAGCTACAGATCACTGCATCCTCCTGCTGCTGTAAATTACGAGATGATTCAAAGAGATGAATGCCGAACAGAAGCTTCTGTTTTTTGGCGGAGGCCGCCCGATTCTCCACCGCCATAACGCAACTGGAAGCTCGATCTTTGCCGGCAA…	http://ccgb.umn.edu:8088/ForestTreeDB/nimbus/unigene.do?id=10796
10803	4892		unknown		GATTGCTCAGATCGCAAACA	CCGAATGGTATGTTCACACG	√	√	√	1	TGGAAAACAACTCTACATGTCGTAAAAAAAGAGACATGACAGCACACGGCACAATGTATTTGTATGAAGCAAAACTGAATACGACAGACAGACTGTACAGTTCGAGTGACAGAAAAAAAGAGGGGATTCCACCTATTGGCTCTCTTTCTTTCAGAAGGTAAAGCGTTTCCACTGCACCTTGATCTTTGTTCCTCAGCTCGATTGCTCAGATCGCAAACATCTACTGAAACATACTAAGCTGTAGTTGTAGCTTTACTGCCCAACCTGTTTTCTGATTATATTATGCAATTGTTATGCCCCAATTGAATAATGACTGTAGCCTCTGCAACCCTCCTGGAAGACGCCTGCGGGCTCTGCGAATTATCATTCCATTCTCTGTCTCTTCCGGCGAGTAATCAG…	http://ccgb.umn.edu:8088/ForestTreeDB/nimbus/unigene.do?id=10803
10825	4914		WD40 repeat family protein		TGACTTGAGGGATAAGGAGCA	GTGGGGCATCTCCAATAAGA	√	√	√	2	TATGAAGCTCCCTGGCAAATATATGGCATGAACTGGTCTGTGAGGAAAGATAAGAAATTTCGTCTTGGGATTGGTAGCTTCCTGGAGGAGTATAACAACAGAGTAAAAATCATTGAGCTGGATGAGGAATCTGGGGAATTCAAGAGTGATCCTAGGCTTGCTTTTGACCACCCATATCCCACTACTAAGATAATGTTTATTCCTGATAAAGAATGCCAGAGGCCTGACCTTCTGGCCACCACTGGCGACTATCTGAGAATCTGGCAAATTTGCGAAGACCGAGTAGAGCCTAAAAGCCTCCTCAATAATAATAAGAACAGTGAATTCTGTGCACCCCTAACTTCTTTTGACTGGAATGATGCCGATCCCAAGCGAATTGGGACATCGAGCATTGATACC…	http://ccgb.umn.edu:8088/ForestTreeDB/nimbus/unigene.do?id=10825
10947	5036		polyubiquitin		CACAATATCACCGACCCAAC	CCTCAGAAGAGAGCCGAACC	√	√	√	2	GGACCACAATATCACCGACCCAACCATCCCCGAGTTCTAAATTTCTTCTTCCGGACAAGCACAGACCTTTTCTGAGAAGAACCGATCTCCATCGTATTCGTTTCCCTGCGTGTAGCAAAATTTTGCGAATTCGGCATTGCAGAGTTCGAACTTCAGACCATCTATCATCATGTATCAGATCTTCGTCAAGGGTTTGGATGGCAAAACAAAATGCCTGCAGGTATCCACACCCAACCTTGCGGTCTCAGATCTGAAGGGCAGGCTGTTCGATCTGCTTAAAATTCCTCCTCAATTTCAGAGGCTCGTCTCGGGCACTCGTCAGATTGCTGATGACGCCCTTATGGTTGCCGCTCGCGACGGTCTGTACCCACAAGTCCATCTCCTCCTCCGGCTGAGAGC…	http://ccgb.umn.edu:8088/ForestTreeDB/nimbus/unigene.do?id=10947
10991	5080		zf-C3HC4		TGTCAGGAGGGAGAGGTGAC	GGGAATACCTCAAATCAAGGA	√	√	√	2	CTTCGGAGTGCGCGGTATGTCTGGAGGACTGTCAGGAGGGAGAGGTGACATGTCAGATGCCATGTCAGCACATCTACCACTCCCACTGCATTCTGCCGTGGCTGGAGTTGCACAGCTGTTGCCCCGTCTGCCGCTTCCAGATGCCCGTCCGTGACCACCAGAAGCAAAGACCCAGTTGTTTTATTTCAGTTTTGCAGGTACTTTGCAACTTTCGGCACCCGTGGATGCCGGACCCCTTCTCGACCGGTTGAATGATCATCTTTACATCACAGGTTGCATCCATATCTCCATACATTTAACTGTCTTTTAGGTTGCAAATTTGTTTCTGCATACTGTAATACTTTTTTTTTTTTTTTCTGCAGACATTTTGAGTTCTTTGTTTCTTTCAATATGATCGTG…	http://ccgb.umn.edu:8088/ForestTreeDB/nimbus/unigene.do?id=10991
11001	5090		Glyceraldehyde-3-phosphate dehydrogenase		TGAATGGGCTGGCTGTCTA	GGGTCAAGCACTGCAAAACT	√	√	√	2	TGAATGGGCTGGCTGTCTATTAAAATTGCTTTCTGTTTCAGGACACAAAGAGGACATATCAGATAAGCGCAAGAGAACTGCAAGCACCTTGTAAATGAGTATTATTCCTACCGACTAAGATTACTCATGAAAAGGAATAGTAAAGATGTTACCTTTCTCAATTTCAAAACTCAAACTAAAGGAGAGACACAGGCCTGACATACTCGATTCAGGTTTGTTTACAAAGTAAACAGAATCCAGATGCCCTTTCCAGTAAGAATTCTTACACAATAAAGGAAACATGAGATCTTTAATCAAGGAAATAAAGCCTGATGGAGAAGCCCAAGGTTTTCAGGATATCCCATCATCAAATTCAAGTTTTGCAGTGCTTGACCCGATGCACCCTTGACAAGGTTATCA…	http://ccgb.umn.edu:8088/ForestTreeDB/nimbus/unigene.do?id=11001
11050	5139		PLATZ transcription factor		TGACAGGGATAGATCGACTTGA	TCGACCTGGTTTATTGGTGG	√	√	√	2	ACATATGACAGGGATAGATCGACTTGAAAATGATTACTGTATCCATTTCTAAAGCATGTAAATGACTTCCAAGTTTGAACAGATAAAAATGAGAAAACTGTGCTTAGGCATCACTGGATAATAAGAAGACAACTAATAGTTTTGCTGCTTAAAATGCTTTTTGCAGTCAGGCTTGGGCTACTTGCTTCAATGTGACTATGCACAACTATAGTACAATGTCAAGAGTATTCCAAAGCTGTGTTCTCTGCAGTTACTAATACTATGACGAGTAACTATAAAAACTTTAAAAACTACTCTCCTCAGTTGTAGGCCTCCTTAGGAAGTATCTTAAACTGTTCGCCACAACCTGCTGCAAAGGCTTGATGAGGGCACTACCCCGGTAGCTGACATGAAACTTTG…	http://ccgb.umn.edu:8088/ForestTreeDB/nimbus/unigene.do?id=11050
11086	5175		unknown		ATGCCCTCAAACCATGAGAG	AGTGCCAATAGCCCAAGAGA	√	√	√	2	TCAATTTGAACATCATGGAAATTGCCTATTAGGAAAGTTCAAATTTTCAGTAATAAGCTTTTCCAACAGTTGATTGGAAGGCTGAAAAATATGATGCCCTCAAACCATGAGAGCAGCTCTGAAATATTTAAATCCCAGAATTACCCATCACATTGCAAGTAGAATGGGAAAAATATATCGAGTAGTAAAACTACTCCATAAAGGACATGGTGCAGCCTTCTGATAGGCATCTGTGAAGATACAGAAAAAAAATTGCCCAGATCAGATTAATTCAATCACTCAGGAGGACTCTGAAGACTACAACCTCTTGCATGAGGCAAGAAATTTGGATTTCCACCAGGTCTTCAATCATCCATGCTTCCTTGAATCACTCTGGAGGACTCTGAAGACTAAAACCTC…	http://ccgb.umn.edu:8088/ForestTreeDB/nimbus/unigene.do?id=11086
11116	5205		Phytochrome A-associated F-box protein		GACCTCAAATGCCCTCTGCT	TGCACACTTTTACCGCTCTC	√	√	√	1	ATTATTGAAGTGAAAAAAAAGTCACCAAGCTAATTATTACTACAGTTATGTCAACAAACCCAAAAATCTAGAAGGGAACATAGACCTCAAATGCCCTCTGCTAAATACTAGCTCAATAATTTATAAACTGGTAGGCTGCAGGCCACATCAATATA*TGGGTCAATAAAAGATGTTAGATGCTATTCATCCCTTCAAACTGACCATCTTACATCCATACAAGACTAGATGAGTATGTTCCAGTTTATTTTTCTTCTGTTCTGGAGACCTTCTCTTGATTCCACAATGCCTTGTGAATTGTTTCTTCACTAAGTAATGACAGACAAATTTTAAATCCCTCATATGAACATACAATGCTGTGAAGGATGCCTATTGAGAAACAAATAGAACAGGAACTGTCA…	http://ccgb.umn.edu:8088/ForestTreeDB/nimbus/unigene.do?id=11116
11154	5243		AUX/IAA		GACGGAGATTGGATGCTTGT	TTGTAGAGAGCGTGGTCACTG	√	√	√	2	GCACGAGGTGAAGACAAGGACGGAGATTGGATGCTTGTTGGCGATGTCCCATGGCAGATGTTTGTTGATTCGTGCCAAAGAATGCGGATTATGAAGGCTTCAGAAGCTATTGGTTTAGCTCCAAGGGCCATGGAAAAAAACGAAAAAAGGAATTAGATTCCACACATATTTGATCAGATTGGTATGTTGCAGCTCCAAGGGCCGGCATATTTGATCAGAAATTACGATGGTCTGTCCAATCAGCAGGCATGGTATTGGAACCTGAGCTTAACCAGATTGTAGATTTGGTTCATCTCAGTGATCGAAGGGCCCAGCCACGAAATCAATCAGGTTTACTCTTCCAAACGAAGAAGTTCGTCGAAGGGGTACAACGCGCCCCAGCCTCTCTACAAATCTAAT…	http://ccgb.umn.edu:8088/ForestTreeDB/nimbus/unigene.do?id=11154
11223	5312		Arginase		TCAAGCATTCACAGGATAGTTCA	TTGATGTGGATTGCCTTGAC	√	√	√	2	TTATTCATATCAAGCATTCACAGGATAGTTCAAAATTGATGTTTTCCATTCACTGGGTCTTTTGATATTCTTCAGTCATTTCTACTCAAAATAACCCTGACAATAGACATGCCTTTATTCTCTGAAGTACTCACAAAATTGAAGAACTTCCTCCTGTTACAGATCTCATGTATCATGAAATAGAATAGATCACGGCTGCTTTCAATCAGCTAACTTGGACATCTTTGATGTCAGTTCTCTTACAAGCTTTGCAGCAACCATTGCTGTCATTCCATCAACTGTGTCACGCTGTGGGTTAAATTCTACAACATCAGCTGCAACAATGTCTCCTTGCAGATTTTGCACAATGTTCATGACATCACGAAAAGAGAGACCACCTGGCTCCAGATGCGAGACTCC…	http://ccgb.umn.edu:8088/ForestTreeDB/nimbus/unigene.do?id=11223
11232	5321		UBX domain-containing protein		CAGCCATACTTTCTGGAGCA	TTCAGAGCATGAGGTTGCAG	√	√	√	2	CTAAATATCAAACCGATAAATGTATGGACCCCAGCATGATATAGTTAGTACTATTGCATAACACTGTGAACATTGAATATAAATGAATCAGGGATACCCTAGAAAGAATGAATAACATAATGAGTAACTTAATAAGTAAATTACAGCCACATCACTCCAGACAAATAATACAAACAACAACCTAGCTTCCTTACAAACCAGGTACAAATCCCCCTCCGCTTGGAAATGCCGCTGATGTAAGTGGCTCACTGACTTCGAGGAGATTACTGGAGAGACCGGTAAAAACGATGGAATCTGTTTCAATTGGTTTAAATTTTATAAGAGCAGTAGGAACCAGATCCTCATCGTCCAGTGTTGGAATTCGCCCACCTGGTTTTGCTAAACGTGGAATTACTCGTC…	http://ccgb.umn.edu:8088/ForestTreeDB/nimbus/unigene.do?id=11232
11256	5345		LEUNIG		GGCATACCAAACCTGTCCAC	GGCCATCTCTTCAGACTACCA	√	√	√	2	CACAAGTGAGATTCCAACCTTGTGGGGGGAAGTTTCTTGCTGCCGCAGCAGAGAATGTAGTATCCATTTTTGATGTGGAGACCGATGCTTGCATACATTCTTTACAGAGGCATACCAAACCTGTCCACTCGGTTTGCTGGGATGCAACTGGTGATTTCTTAGCATCTGTCAGTGAGGATTCTGTAAGGGTTTGGTCATTAGCCTCTCGCGGAGAATGCGTCTATGAACTCAGCTGTAATGGTAACAAGTTCCATTCTTGTGTCTTCCATCCAAAATACTCTTCACTCTTGGTCATTGGCTGTTACCAGTCTTTGGAATTATGGAATATGGCAGAGAACAAAAGCATGACTCTTACCGCTCATGAAGGTCTCATTGCAGGATTAGCTCAGTCTCCTGCAA…	http://ccgb.umn.edu:8088/ForestTreeDB/nimbus/unigene.do?id=11256
11373	5462		WD40		TCAGAGAAACAGTGCGTGATG	GCTGCTTCGTTGTTAGAGCA	√			2	GAAAGGACAAGCAACTACAAACAAGAAGACATTGTTCGTGAAGTAGATCTTTCAAGTTCGAGAAAGGCATTTGACATTAAGCTACAAGAATTTGGACCATATGTTGTGGATTACACTTCGAATGGTCGTTACATGGTAACGGCAGGTCGTAAGGGTCATCTATCGATTATGGATTGGAAAGATTTACAACTCATAAAGGAACTGCAGGTCAGAGAAACAGTGCGTGATGTGAAATTCCTGCATAACGAGCTATTTTTTGCTGTGGCTCAGAAAAAGTATGTCTATATCTATGACAGATCTGGTACAGAGATTCACTGTCTCAAGGATCACACTGAGCCACTAAAACTTGAATTTCTTCCAAAGCACTTTCTTCTGGCATCTACAAACAAGTCTGGTATA…	http://ccgb.umn.edu:8088/ForestTreeDB/nimbus/unigene.do?id=11373
11374	5463		PHD		TCAGCAGTCTACCAAGCGAAT	AGGTGGTGACGGGAACTGTA	√	√	√	2	TTTGGACAATTTAAAAAGAAAAAAGGCTGGAATAGTTACCTACATTTTCAGCAGTCTACCAAGCGAATTTTGTTGATTTTGATCAAAATCTTCTGAAACTGAACCACAGTCCTAAAAATAAAAAATAAAAACAGCTAACTGAATATTTATACATATGCTGCATATAGCATTCCCGGGGGCAAATGTCCCAACCTGCATCGAACCAAATTTACAGCCTTCTGATTGCAAGTGAATCACAATTACTGGCGCTGCACCTGAAGCCAACATGTGGAAACATCAGTCTCAGACTAATACAGACAAAAACAGTACTGTATATGCCTCTGTCTCAAGCTCGGGCTCGTTCTGTCTCAAGCTCGGGCTCGTTTGGTACTACTGCTGCAAGACGGGCATTTGTACTGC…	http://ccgb.umn.edu:8088/ForestTreeDB/nimbus/unigene.do?id=11374
11399	5488		Glutathione S-transferase		ACAGTTTGTGCATTCCGTTG	CAAAGCCAAACAGGAGTGGT	√	√	√	2	TAACCATAAAAAAACAGGCCACAAACATGTACAATCATGAATTTATGTTTCCCCTCAATGGGGTCATAAATCAATAATCAAGCAGATGTTATATGGTTGCTTCAACCAGGTCAGCTATGAATCAATATACTTTACAAAAATTCAAAGATGAAAACAAACAGTGCCAAATCAGCTGAGCCAGGATAGATAGCACAGTTTGTGCATTCCGTTGCCAAAAAAATTTGGTCCTACTGCATGGTGATTGTCAACAGGTTGGAGAGAATTGAAGTTCTCAACAGTAAGCTCATTTCTTCACGATGGGCTCCTTGTAATCATTTTCTTGATCAGAAGATTTTTGCTCTGCTGAAATATTGATGTCTGTTGTGCCAGATTGAGTTGACAGTATCATCATATCAACAT…	http://ccgb.umn.edu:8088/ForestTreeDB/nimbus/unigene.do?id=11399
11446	5535		WRKY		GTTTGGAGTCAGTGGGCTACA	TGAGCACAATCATCCTCCTG	√	√	√	3	ATCTAAATAATCACAAAAACGAATTAATAATGCTGTACAACGTTTGGAGTCAGTGGGCTACATAAAATATTTTAACTAATCCATGATCTAACGTGCTCTGATCTTTACGAGAACGGCGTGACCCAGAGTTTCAACTTTTAACCATGAAAAAACAAAACAAAAAATCCACTCTTTTTCTTACGTGCATGTATTCCAATATGCCTTATATATCAAACCTCAAAACATCAGCACCCGTTATAAGTTTACTTCCCACCTTCGTTTTGTCAATGGTAGGAATGAGAAAATATTCTATAATATTGCACAGGTAATTGTACATCTATGATTAAAGTCTGTAGCCAAAAACCAAATACTGTACTCTGACCCAAGCGATATGACTGGACGAGAAGATGAGCTCTTCTC…	http://ccgb.umn.edu:8088/ForestTreeDB/nimbus/unigene.do?id=11446
11512	5601		unknown		CCTGGGCGAGAATGTCAG	CTTTGCAGTGTGGATGAAGC	√	√	√	2	TTGCAGTCTGGTTATACATTACAGTACAATACTAAGCNTGGACAAACAGTAAATGGAGAATGCCAAATAAAGCCCGGTACAGAAGGGCTTGATATAAAGGCTCCTGGGCGAGAATGTCAGACATGAGCAAAAATCATTCAAATTGCTATAACTATCTAAGAGAGACCCCAAATCTCCCAAAAAGTAAAAACATGACAAAACTATTGGAGTAAACAGATGCGAGATAGTGATCACATCGGCACATTTCAGTTCCTTCGCTGATCATCATAGTTCACTGATTTTCTAGAGCTTTTGAATAATGGACAGATATCTAGCCTGCGAGAACTCTAAAGTTCAGAGCAACCTAAAGAGAGCGTGAATAAAAGAAACCATTCAAGTATACTGAATCATACCTCTAAA…	http://ccgb.umn.edu:8088/ForestTreeDB/nimbus/unigene.do?id=11512
11631	5720		zf-C3HC4		TGGAGGGATAACTGAGATGGA	GGAAGCCAGAAGGATTCACA	√	√	√	2	GTGATATTTCCTTCTTTACTGCAACTTCATGGAGGGATAACTGAGATGGAAGATAGGAAACAGAAAGCAGTATGCATGGACAGATATAAGAAAAAAGTTGATGAACAGAGGGGACAACTATCTGACATTGATTTGGAACGGGAAGAAGAATGTGGAATTTGTATGGAGACCAACAGTAAGATTGTCTTGCCAAATTGCAGTCATGCCATGTGCATGAAATGCTACCGTGAATGGCATGCACGATCACAATCATGTCCTTTTTGTCGTGATAGCTTGAAGAGAGTAAATTCAAGGGATTTGTGGATATTCACTGATAATGGAGAGGTCATTGACATGACAACATTGGCTAGGGAAAACTTAAGAAGACTATTTCTTTATGTTGAGAAATTACCACTCTTA…	http://ccgb.umn.edu:8088/ForestTreeDB/nimbus/unigene.do?id=11631
11642	5731		unknown		ACCACCATGCAAATGAACCT	ATGGTTCGTCCTTTCACAGC	√	√	√	0	AGGTACTTACTAATAATAAAGATGAAATTACTTTTGTTATGGCTTTAAGTATCTTTGTGGCATACAGATACATCAGAATTAGAAAATCTAAATGACTTTCAACAAAAGAACAAACTTAGTCATTAAGTAATTACTAGAAGTAAAAAAGTTCAAATGATGTAAGAATCTATATAGCAAGGGTTAAACCACCATGCAAATGAACCTGTGTTTCCATGGCATTCCATCAATCATAGACGATTAAAGGAAAAAAGTACCTATTTACTGAATGCTGAAATTCAAATGATACCAGTCTTTGATGAGTTCAATCAAACTATTCCTTAAGTCTGTTTCCCAACTATACAGATGAAACAAAATCAGTGTCTTTCCAACAGCATTTACAGAATTAGTTGTGAAGATCTC…	http://ccgb.umn.edu:8088/ForestTreeDB/nimbus/unigene.do?id=11642
11686	5775		GATA		ACAAGATTTCGTGCGTGATG	CTCGAAGCAAAAGGTCAAGG	√	√	√	2	AGATCCACAGAAACTGTACAATACTTACAAAATGAATACACAAAATCTTAAACTCTGTAACTCATCAAGTAAATTAGATGCAGCATAACATTTTTTTGCCTTAATACATATAACAAGCAAAGCTAGGCTATGCTCTCCAGTCAAACACATTGATCGTAAACTCAATTGTTGGTAGAAAATTGTACAAGATTTCGTGCGTGATGAACTTATAAAAGTCATCACTAAACGATTTGTCTACAGAAATTCAGGTCTTCTCCAGTATTAATATTATTGTGGAGTAAGCATTCGTCATCATCCGATTTACCAACATCTGAGTGTTGCTCAGAAGAATAGTTATATTGTATTAGTCCTTGGACTAATTTTTCGATGTGAGCATCTGGTTTCTCGTCGATCTCATTC…	http://ccgb.umn.edu:8088/ForestTreeDB/nimbus/unigene.do?id=11686
11697	5786		AP2/EREBP		TTGCTGTCAAAAGCCGATCT	CACTGCCGCTATTTCTCTCA	√	√	√	0	CCTCGGCTTGTTAATAAAGGCATTTGGCCGCCGAGGCTGCAGGAGCTGAAACGGTTGAAAACGGGGAAAAAATGAGACGAAAAGCAGAGAAATGAAAATAAATTGCTGTCAAAAGCCGATCTGCTGTGGCTGTTCGTCGTCATCGTCGAGTGGCGGTGGAAGATTCAGGTCCAGAAGAAAAGGCCTCTTAGCAGCAGGAGGAGGAGGAGGAGCCTGGGCATCTCCGTCTAAAATCGCAGAAGAAGAAGAATCAGAATCGCTGAGGGCGGTTCGCGCCTCGGCGCCCTCAGCTTTTCTGCCGCCGTTTTTCTCGGAAAGACTCCGCCGCCGCTCGGACCGGGGGTTTCCACCATTGAAACCCCGTCGTCCGGTGGAAACTCCGATGCGCGGGAGAAAAGA…	http://ccgb.umn.edu:8088/ForestTreeDB/nimbus/unigene.do?id=11697
11722	5811		unknown		TAGTTGCTCCGTTTCGATCC	CCTCCTTCGCAAGTAAAGCA		√	√		GTCAGCATGAGAAGCGTGACATCAATGAACGAAATCTGAGCTTACGCCTACCGACTGTGACCCCTACGTCCTTTTCCAGAGAGAGGTCGAGGGATGGAGTAGTAGTAGTGCAGAAACAGCAAAATAACCAACCCATGATTACAGGAAACACTGCACCCTAGCAGTCTGCGTTTTCTCCCGAGTCCTAACAAAACAGTAACCATTTGGGTTGAATGGATTTAGTTGCTCCGTTTCGATCCGTTCTCTTTCCTTTCCGTACATTTTTCTGCAATTCCTTTTCTGGGTATAAAGGGAGGCCGATTACTTTGATGCCCAGTTAGACGAAGTCTGGTAATACTTATTCCGAGCCTCGGGGATCTACAAAACCATGGATAGACATTATCAAGGTCTAAGCCTATC…	http://ccgb.umn.edu:8088/ForestTreeDB/nimbus/unigene.do?id=11722
11736	5825		unknown		GGTTAAGCGAATAGGCATCAA	CCGAACCTGAGGCATTACA	√	√	√	2	TAACTTCCAAATTAATCTGCAACTCTTTATAAGCTTTATCATACACAATGTTCTTAAGAAACACTCCCATTAAGAAAATGCTATATCTTTCATTTTCTGCTTCTTGATCCAAATAGCTTTGGCATTGCTGCTGGTACCTACTGTTCATAATTTCTAGAAGCAAAGGAACACAGATTAAAAAATAATAAGCATACCTGACATATGGCCATGAACCAAATGCTAAATACAGAGAATTTAATCAAAGCCTCAACAATAACAAGCTACACTAGTGCATTTAGAAAAAATGAGGTTAAGCGAATAGGCATCAACATAATCATGTAACGCTAAATACTATACACATTAAATTTCAAGATTTCTTTACAAAAGATTTGTTCTTTCTAAATAATAAGGAAACCGATA…	http://ccgb.umn.edu:8088/ForestTreeDB/nimbus/unigene.do?id=11736
11773	5862		unknown		TAGCTTCCTTGACCAAAGGC	CTTTTGCCCAAAGAAGATGC	√	√	√	0	TTACTCAGAATGAAATGGTCTTGATCCAGTTTCTAGAAGATGATTAAAACTCTAATGCTAAATGCAATTCTATTTACTGTGCTTAAGTTGACATAGCTTCCTTGACCAAAGGCAAGGCAAGGCATGGGGAAATGATGACCCAAAAAATACATGGACATATTAAGAAACCATGTCAAATGCAGTACTATGAAATCATCTCTAATTTAATATGGCATGTCTTTCGTGCCTTTCCAACTTCAGATTGCAGTCCTAACTACTGACTAAATTATGCGATGTCTAGCACTGCTTAGAGGATGTACAACAGCTCCTTTTATTCATCTATTAGGAAACAGATTCAACTGATCCAAGGAATTCTCCTGTCTCATACGGATACTTTTGAAGAGCCCATTGTATGCACCT…	http://ccgb.umn.edu:8088/ForestTreeDB/nimbus/unigene.do?id=11773
11784	5873		unknown		GATTCTCTCGTTCTCGTGGTG	TGTTGGATAAGCTCTGGGATG	√	√	√	2	GGAAATGGATCCATTCTAATATTGTACATGG*AGTTAATA*TTGTACATGG*AGTTATAGCAATTAGCCAATGGACCTTTCTAGATTGTCACCCTCGCTTACGTACAGTAACAGTAACTCCGCTATAGAAACCTGAACAGATGGCCTGCGCTGAACAAGCTTTACGCATAAAACTATTTACAAAAATATATTCGCATCGCCCTGGAACAAACTCTCTGTACAGCTTGGATTTGTATTCCCCTCATTATCAATGCGCGGGCAATTAACAGTGACCCCGCACACAGAAAATGAATATTTTTCAGTCAACAATCCGCATGACTACCCAGTCATAAACCCTAGGGCTTCTGGGTTCTGCTTTTGGGGATTTCTCAGATCCCTTCTTCGCAGCACCAGGGACGT…	http://ccgb.umn.edu:8088/ForestTreeDB/nimbus/unigene.do?id=11784
11794	5883		unknown		CCTCGAGGAATCTGGCTATG	AGTGCCAATACACACAATCTGTT	√	√	√	2	GCACGAGGCGCAGCTGAATTTATTTTGTGACGAGGCACCTTTTTACCTTTTAACAGGACCCTGTTCCAAGACATTACAACATTTGACTTATGGCCACCAAGGTTGTGAGAGATGAGAAGAGCGGTGCTGAGGTCGTCTATGGAGCAGAGATGTGCTACAAGAAGTCTTTGGAGCTTTTGGAAGAAATGGGCCTCCCAAATGGGTTACTTCCTCTGAAGAACCTCGAGGAATCTGGCTATGTAAGGGAAACTGGCTTCGTGTGGCTTAAACAAAAGAAGCCGGTTGAATATTACAACAAGAAAATTAAAAGAATAGTTGTCTATGGTACTGAAGTTACTGCATATGTTGAAAAACATAAGATGAAGAAGATGACTGGAGTGAAGAGCAAAGAACTTTTCA…	http://ccgb.umn.edu:8088/ForestTreeDB/nimbus/unigene.do?id=11794
11848	5937		Heat shock protein		GCCTCTGGTTTCTACACTTGC	AGGTCAACAAACACTCGGAAG	√	√	√	2	AGCAGTTAAAAAGTATTTTGTAAGTACATGCCTCTGGTTTCTACACTTGCTTCTTAACAGAAACAAAGCTTTACATCAGCCTAGAGGTTGAAACATATTT*TGGTAGTGTTACAGGAAAGAAAGGAAGTATTAATGTGGAATGAAATCCCATGATAAGGATGTGCCACTATAGTAAGATAGCTTGCAATTACGGACATCACACAGATAACAACCACAAGGCAGAGAAAGCCGACTAAGCTTGCAATTACAGACATCACAAAGATAACAACCAGAGATCAGAGAGGGCCCAAAAGGCATAACACTGAATTTTAAACTGTCCTAACTCAAACTAGACAGCCGATGAGCAAAAGCAGATTGTAACATAGGTCAGATACAAGTCAACCAGTTCTGCCCACCAT…	http://ccgb.umn.edu:8088/ForestTreeDB/nimbus/unigene.do?id=11848
11863	5952		C2C2-Dof		GCTCCAAAAGACCCTAATGC	AGTTCCCTCAGAATGGCAGA	√			1	GTCCCTCAGTCCCTGGCTGTAAAGAACAGAGGTCTTTATTCTATGCTAACACTTATTTACTATACTAACGCTTCTGCAAACTATTCTCAACTCTCCTCCTTCAGGAGAGGAATGCACATATTCATATTCCTTTTGGAACGTAGCTCCAAAAGACCCTAATGCCCCCAAAACTTGGGCAAAAGGTTTGCATGAAATCCCAAACTGTCTGAAAAGAGAACACCATCTATTTACACATAGTGTTGTCTTAGACGAAACTAACCAAATGACAAAAACATTCATGGGAAACCTGACTACAAGCTGTATCTGCTTCACAGACTTGCAGAATCAGTAAGCCCACGCAGAACATAAAATTAGAAGTAACTCCTTCCAGAGTTCAAATGTTGTTTAGAGGACTCACCA…	http://ccgb.umn.edu:8088/ForestTreeDB/nimbus/unigene.do?id=11863
11864	5953		zf-C3HC4		GAACAGGAAACACGGATGGT	GGGTTTGTCCAGTGAATAGCA	√	√	√	2	TGACCCCTTCAAATGACTCCTGGCCTCTGGTCACAGTTGGGCTTGAAGAGTCTACTATCAGATCTATCCCTGTTTATAAGTATAAGAGAGGAGATGGCTTGGTAGACTGCACCGATTGCTCGGTTTGTCTCAGTGAATTTCATGAAGATGATAGCGTCAGGCTTCTGCCCAAATGCAACCATGCTTTTCATGTGCCTTGTATTGATACTTGGTTGAATTCTCACTCCAATTGCCCTCTGTGCCGGGCGAATATAGTGAGTCCTGCTGCATCTCTGCCTGTAGAAGCTGCAATCACAATTCATGACGAGGGTTCAGACACTACTGCTGTGGCTCAAACGCCAAATGATAACCATGAGCAGAATTTGAGGGAGGAACCCATGTCTAGTTCATTGGGCAATT…	http://ccgb.umn.edu:8088/ForestTreeDB/nimbus/unigene.do?id=11864
11868	5957		zf-C3HC4		TTCTATAGGCACAAAAAGCTCTG	TTCCGAATGATCCATAAAATTG	√	√	√	1	TGGTTATACAACACATATATATATGAAATTCTATAGGCACAAAAAGCT*CTGTAACAAATACCGCATTAAAAACATGCAGATTTTGACTACTATTAATTTTTTATGGCTAATATTCGTCATTTTTCTCATTGCCATTTTAATCTTGTTGACAAAAACAAAAGGTCGTGACTGTACAATTTTATGGATCATTCGGAATATCAGGTAGACATTAAACCATATATGCACCACTACTTGTTTCTGAGGCATCCTGCCAACCAGATCCAACTTTGAACTTACAGACTGGACAAGTTGCCTGTTGTCGCAACCATGGATCGATACATGAGGCATGGAACTGATGTAAACAAGGCAAACTACGAACCAACTCTCCTTCATTAACTTGTTCGAGACAAACACTGCAA…	http://ccgb.umn.edu:8088/ForestTreeDB/nimbus/unigene.do?id=11868
11881	5970		PHD		CAGAAGGATGGCTACAAAAGC	TCCAGAGACAAAACGACGAA	√	√	√	0	AAGCAAAAGACTACTATATTTAGGTATAATCAGAAGGATGGCTACAAAAGCAAAATACCGTTAGAGATTCCTGCAAAGTTAAGCTATAAAAGGTATTGAAAATGTTCCAAACTGTATCATTCTTCTAATTATAAATGTTCCTTATTCCCCCAAAAATATAATAGATTTACAAT*CTGCTCCAATATCCTCTTTACAATCTTAATATTCAGTTGGAGTCTCCTAAACTGCCCAGTTGCCATGGTTATAAACTGACTCCTATCAAAAAGCCACGTCCCCATGTCAAATGATCTATAATAAATAAAACAAGTACCAAAAATCCAGTAATCAACAGGTGGAAAAAGGTAGCACTTGTTTTTCATTGTGCTGCCCACAGGCAAACTTGAGTAAATTTCAAAAAG…	http://ccgb.umn.edu:8088/ForestTreeDB/nimbus/unigene.do?id=11881
11905	5994		WD40		AGGTCTGCATGAGGTTTCGT	AACAAGCCTCCACCTTCAAA	√	√	√	2	GGCAAGCCCATACAGCATATTGCATGGAATCCGGTTTCTGAGCTTTCTATTCTGGCAGTTGCTGTGGAGGAGGAAGTGCTTGTACTAAATACTGGACTTGGAAGTGAGGATGGTCAAGAAAAAGTTGCTGAACTATTGCATGTGAAATTAAAACCTGTATCAACTGATGATTTGGGTGATAACACCCCTCTGACTAAGTGGATTAAACACGAAAAGTTTGATGGTATCAAACTGACCCATTTGAAGCCGGTGCACTCAATATCTTGGCATCATAAAGGAGACTACTTTGCAACAGTTGCACCAGATTATAATACTAGGGCAGTACTTATGCACCAGCTTTCTAAGCAGCAAACTCAAAACCCTTTCAAAAAGATGCATGGGCGTGTTGTTCATGTTCTT…	http://ccgb.umn.edu:8088/ForestTreeDB/nimbus/unigene.do?id=11905
11919	6008		No apical meristem		TCATGCGAGCTGAAGCATAC	CCTGGTTTTGCCAGTCTTGT	√	√	√	2	GCACGAGGGTTTTTTATTTGGGCATGGAGGCCAACAAAGTTCACGACCTTTGAAGATTGTCTTCACACCTACGTCCAGTCTCCAAGGTAGATGCTGATGAAGAAGTGTCTGTGAAAACCCTAATCAGATATTCATGCGAGCTGAAGCATACAGTACCTTTTTCTTGTATGCATATATATTTACGATCTCGTTGATAAAACGTAGCTCCCAGTCGATCAGATCAGAAATTCGTTGTTATCTTCAATATTGTTCTTGACATCCTTCTGAGGTTATTGGGATGAAACAGATATGATCACTGAATTCCCCAAAACATATGATACCCAATAAAAGTATCAATGGCTGACCCAATGGCAAATTTTTCTGGGAAGGAGAGGAGTAATGCAACCAACAGCTGCAGTT…	http://ccgb.umn.edu:8088/ForestTreeDB/nimbus/unigene.do?id=11919
11922	6011		zf-C3HC4		GCCGCAGCTGAGTGTTAAAG	CGTCACCGAAAATGTCCAG	√	√	√	0	TTCTAAAATAACCAATTCAATGGCTTGATTTGATCCATTCAGGTACAGAAAAATGTATATAAACAGCATACAATTGACCCCGAAGCCGCAGCTGAGTGTTAAAGAACACTAGAAGCCTCAAGGCCAGAGTAATGAATTGACTTCAATTGATTTCAGAGGATGAATGGCAGTAAACAATTATGCTACTATTAATCCGAGACAGGCAAACACTGTCTAGAGCAAAACATCCTCCAAAAATTTGAGGGCCCAAAGTAATCACTTGTCAGTAAGAATTATACAAGATAACTTAAGGTACACTGAGATATAGAAGTACAACTACACCCTGCATCCCCCACTTTTTACAAAAAAAATTGGATGCAGACCCACCACCATAAACTTCTTCTTCACCGTGCCCGGTGA…	http://ccgb.umn.edu:8088/ForestTreeDB/nimbus/unigene.do?id=11922
11944	sb32	AF051225	Cyclin	sb32	TGCTGTCTACACTGCTCAATG	CAGAAGCCTGAGGATGTTACC	√	√	√	0	GAGAGATACTGTCATTTCTATCAGTGATAGCGTAGACTTGAGTGCACAAGAAGGTGAATTAAAAACACCTAGCCGACTCAAAGCAAAGAAATCCAGAGCACAATCTCTTACTGCAACACTAACAGCCCGAAGCGAGGTTGTATGCAGGGACTTTGAAGAGGTTCTCCCTAGCATTGATAATGGAGATCTTGAAAACCAATTAGCGGTTGTTGAGTATGTTGAAGACATATACAAGTTCTACCGGAAGATTGAGAACATGAGCTGTGTACCTCCAGATTATATGACGGGGCAGGTTGAAATCAATGAGAAGATGAGGGCAATCCTGATTGATTGGTTGATAGAGGTGCATCTGAAATTTGAACTAATGCCAGAGACATTGTATCTGACTGTGAACATCAT…	http://ccgb.umn.edu:8088/ForestTreeDB/nimbus/unigene.do?id=11944
11947	6036		zf-C3HC4		AGTCGAGCAGGAAAGAGCAG	TGCAATCAACGAGACTTTGC	√	√	√	1	GTTGCTGTCTCAGATATTCTTGCTGTTGTTGTGAGCCGACTCTTAGATTCACCATTATGCCTGCCAATTAGTGCCTTATTTAATGTGCCAATTGGCATGGAAGTGCGGGCTTTGGATCTTCTTAGGTTAGCATCTCTCAATAGGAATGCAATAGGTCATTACCGAAGTTCTCTGCACCAAGGTAGTCTACTAGGTCAGGAACTGATACCATCAGATGCCATGCAAGTACAGTTTCACCCCTTGAGACCATTTTATGCTGGGGAAGTTATTGCATGGCGTTCAGACAGTGAAGAAGGATTAAAGCTCAAGTATGGTAAAGTGCCAGAGGATGTGCGACCATCAGCTGGTCAGGCATTGTATAGACTTAAAGTAGAAACAGCTCGAGGAGAAATTGAGATT…	http://ccgb.umn.edu:8088/ForestTreeDB/nimbus/unigene.do?id=11947
11947	6036		zf-C3HC4		GGGCTTTGGATCTTCTTAGG	GAAAGCATGTCAGCAACAGC	√				GTTGCTGTCTCAGATATTCTTGCTGTTGTTGTGAGCCGACTCTTAGATTCACCATTATGCCTGCCAATTAGTGCCTTATTTAATGTGCCAATTGGCATGGAAGTGCGGGCTTTGGATCTTCTTAGGTTAGCATCTCTCAATAGGAATGCAATAGGTCATTACCGAAGTTCTCTGCACCAAGGTAGTCTACTAGGTCAGGAACTGATACCATCAGATGCCATGCAAGTACAGTTTCACCCCTTGAGACCATTTTATGCTGGGGAAGTTATTGCATGGCGTTCAGACAGTGAAGAAGGATTAAAGCTCAAGTATGGTAAAGTGCCAGAGGATGTGCGACCATCAGCTGGTCAGGCATTGTATAGACTTAAAGTAGAAACAGCTCGAGGAGAAATTGAGATT…	http://ccgb.umn.edu:8088/ForestTreeDB/nimbus/unigene.do?id=11947
11958	6047		Aldo/keto reductase		GACTGCCAGTGGTGGAATCT	TCAGAAAGGGTATGCCAAGG	√	√	√	2	TATATCTATATATATATATATATATATGGAGAACAATAAAAGTAATAAATGACTGCCAGTGGTGGAATCTAATAAATGGCCATGTAATGAGTTTGTTTTTAAATACAAAGACATAGATATACCCAGAAATCTAAGTAGCCATGTAATTAGTTTTTTCTTTAAAATACAAAAACATAGATATCATCTCTAAAAAGACATGAAGAGCATAGACATAAAATAGCATCTCTATATTTTTCAAATTGAAAAAAAAAACCGTACTTGACAGATTGCAATTTCATATGCTAAAACGCATTAATGCTGAAGCTTGCCATGAAGACAAAGGGGGCGTTTCTGAGTTGAGCCATGTAAAATCCATGTCACCAATTCGATCTCCAAATACACCAGCTGACGACACCAAAT…	http://ccgb.umn.edu:8088/ForestTreeDB/nimbus/unigene.do?id=11958
12008	6097		bHLH		TGCCTAAAAGGAACGTGGAG	CATTGCACTTGCGACAGCTA	√	√	√	0	ATCATCCAATTGCTGAAAGTTTGGATAAATATCTACTTATCCACAAATCAAAACAAAGCGAAACAAGATCATCCAATT*GCTGAAAGTTTGGATAAATATCTACTTATCCACAAATCAAAACAAAGCGAAACAGGAAAATGGATGCCTGAGCCATTTTGGTATCTCAGTAGCAGGTCCTTTCTATGGTCAGCACCAGTCATGTTCAAGTTAGAATAAATACTTAATATACCTGAAATTTGCCTAAAAGGAACGTGGAGATAAAAAGGTTGGCAACCTTGTACCAACAGAGTTCCACCAATAATTCTCATTAAAACAGGGGTTCACTTATACATTACATATTTTGCTCCTATTGAAATCTCACACGATCCAAGACATGTGAACCATTTTAGTTGTATAGA…	http://ccgb.umn.edu:8088/ForestTreeDB/nimbus/unigene.do?id=12008
12016	6105		Calmodulin-like		ACATCCAAACCGATCAGAGG	CCCTAAAGTGGCAGCAGAAG	√	√	√	3	TTTTGTTTCAGCTAATTCCATGCATCCATGCCACAAAACCCTCATCAAGCAACCTGTACCAATCATTAATTCTGGTTGAAAAATATGCTTGCCTGAACTAAAACCTTTGTATAATTTGTTGTTCCCTAAGAAAGGCCAAATTTCAAATGAGACGTAAAAATAGAGCACTGTCAATATGGGCAGAACATTTGATTGCATATGCAAATTATTAAGCCGAATTTCATAGGGTCAACTCATCTACATAATAACTTATGGAATTTGCAGAAGTTCCTTCATCTCTTACATGACTTGGCAATCCTTTGCTGACAAAATTATCTTCAACTGTCCTTTCTGTATAACTGCAGATGTCCACATCCAAACCGATCAGAGGTTGCAGAGTTTTCTTGACATCCAAGCCTA…	http://ccgb.umn.edu:8088/ForestTreeDB/nimbus/unigene.do?id=12016
12033	6122		WD40		CCAAATTCCAGACCTTGACG	GATCGACAATTCCGACATGA	√	√	√	2	TGAGCAGCGAACATCCTTATTTCACATTAAAAGATTGGTTATTCTATATCATGCCACTAACAACATGTGTTTCTAAAATCAATTTTTGCTCTGCAGGTCTGGTCAAGTAAGACTTTCAGTAAAGACCTTGTAATTATAAATAACCATGCAGCTGCAGAATTCCAAGTCAAATATAAACAGGTAAAGCAAGAAACGCAAAAAATTAAGAGATATATCTCCATTCCTACATTTAGGCACTTGGTGATCATCTGCTCTTACGTTTCACTACAAAGATAAAACACAAATGGAACCACATTAAAATGATCATGGAGGCTGCATGGAAAAAGTTATAAAATTTGAAAATACAATATATACCTGAACTCAAACATCTATACT*TTTCTCAAGTAAAAATGCAAAAA…	http://ccgb.umn.edu:8088/ForestTreeDB/nimbus/unigene.do?id=12033
12073	6162		MYB transcription factor		TGAAAGTGGCTGATGCAGAG	TTAGACGTAAAGAACAGAGAACC	√	√	√	0	CCCCCTTCGCCTTGTTTGTCGGAAGGGTGGAGATAGTTTGTTGGAATGATGAAAACCACCTATAACAAAGCGCAGGGGTTGGCAGGATTCGAGCAGTGGTCTCTTGGAGCAGAGTAGATAGAAGAAGAAACTTACACACATACATATATAGACACATGGGCGCTCCGAAGCAGAAATGGACCTCCGAAGAGGAGGGAGCTCTCAGAGCAGGCGTTGAGAAGTATGGCGCCGGTAAGTGGCGGACCATTCAGAAGGACCCTGAGTTCGGACGCTGCCTCGCCGCTCGTTCCAATGTGGATTTGAAGGACAAGTGGCGGAATATGAGTGTGAGTGCTGGTGGCCAAGGTTCTAGGGACAAGGTAAAGACTCCAAGAGTAAAAGCTATTGCCTCTCTGCCTT…	http://ccgb.umn.edu:8088/ForestTreeDB/nimbus/unigene.do?id=12073
12087	6176		B-box zinc finger (CONSTANS)		CGTGTATTGTTCCCGACTCC	GGCAACAATGCCTATGGTGT	√	√	√	2	TTGTCCACGAGGATGGGAACGACTGGTTAATGTGAATTTAGATCTGAGAAGCTTTACGTTGAGTTAATTTATGGACGTGTGCTAAATTTCAGTGAGGAGGATTGAATCTTATCATGAAGATCCAGTGCGATGCCTGTGAGAAGGCAGCTGCTTCCGTCGTATGTTTTGCAGACGAGGCTGCTTTGTGCGCGGAGTGTGATATAAAAGTCCACAAGGCCAACAAGCTTGCCAGCAAACACAAGAGATTGGCTCTTGTCGGAACTTCTCCCAAGCTCTCTCGCTGCGATATTTGCCAGGAAAAGGCAGCCATCGTTTTCTGTCTCGAAGATCGTGCTATGCTGTGCCAAGACTGCGATGAGTCCGTTCATTCTCCCGACACGTTAGCAGCAAAACACCAAA…	http://ccgb.umn.edu:8088/ForestTreeDB/nimbus/unigene.do?id=12087
12094	6183		bHLH		CGCGTGCCTTATTTTGATAGA	GAACGGCCATGCAGTATCTT	√	√	√	1	TGAGCAAGAGTTATTATCTATCTTAGATATAACTTAGGTAGTGATTAACAAAGCGCTTGGGTCAAGCAATACATACTGTCATATTTATGTAAGTCTATGTAAATAAGGCATCATCAAAGTGGGGCGCGTGCCTTATTTTGATAGACTTGCTCAATTCTTTTACCCATCAATGAAAATAAACACCAAACTTCAGAGGAAAGGAAAATTTGAAGTGTGTTTTGGGGATTTTTTAATGAATGCTCTCCCATAGAGCGACTATTGAGAAATTGTTGAAGCATGTGAAAAACAAATTTCGTATGCTTGAACAATTTCATGCAATCTGGCGTTAATAGTATGGTACAGTTTCCGTTAGCAAGGTGGTGCTGTTACTGGCCCGACCTCCTTTGAGGTTCGTCCTCT…	http://ccgb.umn.edu:8088/ForestTreeDB/nimbus/unigene.do?id=12094
12113	6202		Metallo-dependent hydrolase		GTTTGTGTGTGCATGTGTGC	TCCAAGGAAAGGAGCAATTC	√	√	√	2	ATGTATGTTTGTGTGTGCATGTGTGCCCATTCATTCAATGTTGACATATTTTTGTGTCAAATTTGAAGTTAAAAATTATTTGTATTTTTTAAATACATGGAGTTATAATGGATTTAGCATAATGGTCATTATCAAACTTAATGGTGCATTTAAATTTTTTTCATGGACAAACTTTTTTTGAATTCAATTGTCCA*TGAATTCGAACATGAGCATGAACAAGGACACTTAGATTTCATATAACCTATCGATAAACTGGTGCTTTTAAAGAAGACAAGTATGCTGAATCTATTTTATCCATGCCATCAAAAAGATAGCCAAAAGGAGGCATGGATATGTATCGCCCTGATCCTCGTTCAATCATCAATCTGTCATGTTCCCAAACAACTTTACCTCTTGAA…	http://ccgb.umn.edu:8088/ForestTreeDB/nimbus/unigene.do?id=12113
12161	6250		BZIP family transcription factor		GTCAGAGGCAGTGAGGTTCA	CAAGGAACACAAGCGTCTCA	√	√	√	2	TTTGAAAGACACATGAAATAATAGCTTTACTGATCTTCAAGTGACATAATTCAATATGG*AGGTTCATATAGTCAGAGGCAGTGAGGTTCAAACACATAATTAGAAGTGTACCAGCACGTCCTAATACTAGTCTTTGTTCTTGATCTCTAAAACCAGAGAATAATATCTCTGGAACTGGTACACAATTGTTTATTCATATTGTACTAGTAATACTCTAACTAAAACTTCGTTATCTATGTTGAGTGTGAAGTTCTCTCGTGTGTGAAACACTGCCCAAGAAAATGTAACTGATGACAGAAAGGAGAGAGCACACATTCTGAAGGGTGCTAACAAATCTATAATAAAAGCACCTTAAGATTACTATTCATATTCAGTATCCTACTACAATTTAGATTTCT…	http://ccgb.umn.edu:8088/ForestTreeDB/nimbus/unigene.do?id=12161
12251	6340		unknown		GACAGCGCAACTGCTTACAA	CCTTCAAGGCGTTCCTCA	√	√	√	2	GACGTAGTTGCATGGTAATCCTGTGAAAAGGTAATACAAACATTAATCCCTATTTCATTTGCCTCCTATTGTTGTGACAGCGCAACTGCTTACAAGGTTGATGGCATGCAAAATGAAACCTATAGAAGTAACCAATTTCAATGACAACAAAATTCTACATCAATAGTATAAGTCACAAATTTTACGTGATACAAAATAAACATCATTGCAAGTATCTCCTGGGGGCTTTCAATTCTCTTATGTCACAGTTCCCCAAGAAAATACCAGTTGGATAAAACAGTTCAATAATTCCAGTGCAACTACTAAGAGGAATTTCCCCGATGGTGTACAGGAACATATAAAACTTTGAGCTACATTTCTGGTTACTAATATTATCTAGATGACATCTGGCTACCGATT…	http://ccgb.umn.edu:8088/ForestTreeDB/nimbus/unigene.do?id=12251
12253	6342		Importin subunit		TGCAAATATGCTGTGTCACTTG	TGATGATGCTGAGGGACTTG	√			1	ATTTGATGAACAATGACAAACAATGAGTACAGCTTGGAAACTGTACTGACAAAATTATGCAAATATGCTGTGTCACTTGAAATGTCCAGTAGCTCAACATATACTGGTAATTACTTAGAATTGTAGAAACATCTAACACTGACTTGGAATTCTGCAAAAGAATTTAGAGATATCCTACCAGAAATGAACAAGCAAGCTCATTTCTTGAAAAATGAAATGATAAACTCCAGTATTGATAATAAGTGTATCTGAAGCACTTTAAGACAGCCATGCGATGTAAAATCCCACATCCTCGAGAAGTTGGCAAAAAGTTTATGTACAATTCAACAAAATAGTAACCACATTCAAACACGGAGCAGCAACGGTATACCTCAACCAAAACTGAATCCACTAGGCGGA…	http://ccgb.umn.edu:8088/ForestTreeDB/nimbus/unigene.do?id=12253
12260	6349		unknown		TCAGAGGCCTACCAGCTCTC	CAGCAATCCGTTGTAGACGA	√	√	√	2	TAAAATAATGGGAAAGATTCTTTACACAAGTGGTAAAATCTCTGGATGACACTACGGTGCACACAGCTGGATTTTGTTTTTGGGTTCATAATGAAGTCAATAAGATTACAGAAGAAAAATATCAGAGGCCTACCAGCTCTCTGTCTATACACTGCACAGAGAGATAAAGTCAGAGGCCCATATGCCCCCTGCACCACTTATACATCGATTTTGTCGATTGCAGCAGCCGAAACGACCTTTCACACATTAGATTTTATTCCACAAATAAATAAATAAATAAATATGCTAACCAAAAAAACTACTTCCCTACAGTCCCTGCAACAATGGCAGTGCAAATTTATTAGGGTTATTTGCTTGATAACAATAAAGATGAAATTCCTTCTTGGCCATAATCCCATC…	http://ccgb.umn.edu:8088/ForestTreeDB/nimbus/unigene.do?id=12260
12265	6354		Protein Phosphatase 2C		TGCTGAAATGATGAATTTGG	GACAGCGAGCTTGGCTTAGT	√	√	√	1	ATATAACTGAATATGAATTCTCACACTCTAAACGTAAACATCTTTGCTGAAATGATGAATTTGGGCACATCAAATACCTATTTATGACTGGCTGAGGGAGCATATGAACAATACCTTGG*TTGAGAAGACTTCTGTAAGCATCATCAACCATTTGGCATTAACGGTAATAACATCCACTTGATAGGTCAATATATGCAAACCAAATGCTTTGCCTCCTATAGAGGCAAGCAATTTCACCTGCACCGTTTCAAGAAGAACAAACAGTTGATCTGCCCTTGATGTCTAGAATATAAATAATACCTTCAATTTCTGAAGCTACTGTTACAATGCACAATACTAATCTGTACAGAATCTTGAGTAGAACTGTCAATCTCCAAAAGTAACCAGCCTCCTGATTC…	http://ccgb.umn.edu:8088/ForestTreeDB/nimbus/unigene.do?id=12265
12273	k16		Nonspecific lipid-transfer protein precursor	k16	CGATAACATGCAACCAGGTG	ACGAAGCATTCACGGGTAAC	√	√	√	0	GTGAAAGGAACTAGCTGGTAAATATCTGTTGGTTCTTTGCGAGTGAGAGACGTGTGAGAAATGGCTGGGACTGTGATGGTGAAGGCGGTTTCTGTAGTTGGGTTTGTTGTGGCAGTGCTGAGTGTGTGGGCAGCTGTGAGAGTTGAAGGTGCGATAACATGCAACCAGGTGGTGAGTGCTATGACTCCATGCGCTACATATCTGATAGGAAATGCAGCCACCCCTGCAGCGGCCTGTTGCCCTTCTATTCGTGGGTTAGATTCACAAGTTAAAGCCACGCCTGATAGGCAGGCTGTTTGTAACTGCCTCAAGACACAAGCAAAGTCATATGGGGTGAAGCTGGGGAAGGCTGCCAATCTCCCTGGTCTCTGCAAGGTCACTGACCTCAACGTGCCTATC…	http://ccgb.umn.edu:8088/ForestTreeDB/nimbus/unigene.do?id=12273
12283	6372		NADH dehydrogenase		GCAATTCAAGTCTCAAACACCA	ACCTCCACTGCCTGTTATGC	√	√	√	1	CATTCTCAATAGAAAGGAAGACCTAAAACAAACATGAGCAATTCAAGTCTCAAACACCACATAAAAAAGCTGAATTGAGACTATTATCTGCTAAATGTATCAAAAAGAGAATGCTCTATCATTGTTATGGCTACTTGGCATAATCTTGTATACCATGTAACTATGGTAATAACTTGCAGCGATTTAACTAATAGTCTTGCTATTCTTGGGCACTTTTCCACACCAGCCATCTTTACTTCTTTGTACTTGGTTGATCATCAGGAATCTAACGAGTATATATCAGATATCTTCTTGTCATGCTCAAGTGCTGTAAGCACTCAGGCTTCTAGCTTGGTTCATTGTTACTCCATTTCCACCTGGCTGACTAGAAAGTCTGCATCACTAAGTTTCTCTTCTCTT…	http://ccgb.umn.edu:8088/ForestTreeDB/nimbus/unigene.do?id=12283
12303	6392		unknown		GAAAATGCCATCCCATCCTA	GCACACCATTGGATCAGGTT	√	√	√	1	TTCAATTTATTTATAGTCCGAAATCAAATCAATTTGGGAAAAATTACATATAAATGAAAGCATTTTACAGGCTACGGAAAATGCCATCCCATCCTATCTCTAATATTAACATAACAAAGAGCATAGTGGAAAAATATACGATACTACGGCACACACAAATCATAATTTAAGGCAGTTTTCAGTGGCGTGGAAAGAGGCTCCTCAACCAGTCAGTCCACGGTGCCGCCGGATCTCCATGCCTCTCGTGTTTGTGTTCTTCTCCGTTCGGGAACTCCCCCTCCCACTGGCCATGGTGGCCATGGGCATGGGTATGCTCTCTTTCTGGAAAGACTGGCTTTCCACCAACACGTTCGAATGCCCTCTCTCGCGGTTGGAACCCGGATTCCTCATTCTCGGCTT…	http://ccgb.umn.edu:8088/ForestTreeDB/nimbus/unigene.do?id=12303
12304	6393		alcohol dehydrogenase		TCCATTCCATCATTTCCAGG	TACTCACGAATTGCCGTTTG		√	√		TACAAAACTAGGTTCAAGATTTATTATTGAAAATGTTTTTACATTTTTTATGGTCTTTTCAAAAATCCATTCCATCATTTCCAGGACACTTTATTTGGAATAAATTAGACTTGAACCACGATCATTTTCATAGTGCCTCTTGAGTAACAAGAAAATGCTAAAAGATATAATTAACAAACCATAAACTTTTCAAGTGCTACAGTGCACTTTTTAATGTGAAGTTAATCTTTACTTATAGTTTAGGCACTAGTATGTGTCATTGTAACAGTATCCCATAAGCACTAGTAAAGGCATATAAACAAAAACAAGAAATTTGATGAAATATCAAAATTATATTCCTACATGTAGAACACATCTCAAGCACTTCCCTTCTTTCATCAATTGATAACCCTTGTTGAT…	http://ccgb.umn.edu:8088/ForestTreeDB/nimbus/unigene.do?id=12304
12311	6400		unknown		TCAGCAATGGATCAGCAGAG	GGAGGTTTGCCGTTAGATGA	√	√	√	2	AAATTACGATAGCTTGAATCACTTACAAGTTACACGCCCCGGAAACAGAATTCATGTAAAACCCTCGTTGTGCATTTATTTTACAAAAAAAAAGCCAAAAAACAAAAACAGTAATTTATCCCATTTTGTTTCAATTATCAGCAATGGATCAGCAGAGCCATTTCTTAGCAACAAAAAATGCCTTATTTACTAAAACGGGCAAAAGAAGTGCCATACTTGCCACATTTAGATTTTACCCCATGCCGACAAATCTACAAATCCGGGGACTGCAATCTCTTGGCCCTCTTTTTCGAAGACAAGGCCCTGGCGATGACGTCAGCCATGTGCTGCTGCGATTCGAGAATCATCTCAGTCCGTTTCATCTCCATCTCCATCCTCAGCCGTTCATTGTCCCTCTGC…	http://ccgb.umn.edu:8088/ForestTreeDB/nimbus/unigene.do?id=12311
12358	6447		KNOTTED1-like homeobox (KNOX) protein		AGACTGCTCAAGCTCCCAAC	CGACTGACTAACAGCGATGG	√	√	√	3	GATAAATGCATTGAGGGAGAGCTCAAAATAACTAAATTCAAGCATTTTATACTCTTTTATGTATACATCTCTATCTCCTATACTCTCAGTGTGACCCTCTAGACTTCTTCCCCATGGTGGCAACGGTGCAATTTTTATAAATCACCTGATCTCTAAGCTGTAAGGTATTAAGAAAGTTTGTGCTGTAAACCTACGATTGGTTAATAATTTGTACAGTAAGCATTATTCCAAATCTGCTATCAGATCTCGCTCTACTTTGTGTGGGGTGTAAGTATATTTATATATAATGTATATCAACTCGATCGCCATTACCTCTTACGTTTAGCATTTGAAGCAGAAGATGACGAAGGATTGCTGTGCCAGTTACGCTTCCTTTGATTGATAAACCAGTTATTGATT…	http://ccgb.umn.edu:8088/ForestTreeDB/nimbus/unigene.do?id=12358
12365	6454		zf-C3HC4		GCTTCGGAGTTGGCTACATT	TCAAGGTTTTGTGCATCTGG	√	√	√	2	GTTTTTGAAGTTAAATCGGTATCTGGATTCATTACACAAGAGGTAAGCAAGCTGGACTCCTAAGCATCCGTCGATGCCTTAGTTGTCCATGCTGCAGTTTTTGTTTATACTATTTGGAGGGTCTTCTTGACTGCAATCAGAGTTCCGAGCCGTAAAAAACTTCACAATTTCATAGGTAGACCACCAATGATTAAGATTACTCTTAATGATGTATATCATTTACCTCATTTATGTTGTTAATCCTCTTTTAACTGCAGAGAATCTTAAAATATACAACATCGTTTAATATACAGAAATATATAGTAAACCTTTGTTCTGATATATGTACAATAAGTCACATCAAGAATTAGAAGCTTCGGAGTTGGCTACATTCTGTTCGCATACATTCCCTCGGCACAA…	http://ccgb.umn.edu:8088/ForestTreeDB/nimbus/unigene.do?id=12365
12372	6461		High mobility group		GCATACACTTCCAGCGATCA	ACGCTGAAGAAAGTCGAGGA	√	√	√	1	TATAATAAAACATCTTATCTACGATTACCTGACCATGTTTTTAAAA*CATTAATAACATGATCACAGCAGTCAATAACATGTTCGTGAATAACTACACATATGGAACTACCCGAGGCATACACTTCCAGCGATCAAATCTCCTTCATATATGCCCCCTACAAAAGGTAGGAAATAACAAAATCATCTACCAGCAGCTAATTAGTCAAGTTACAAATTCTTCCAACTTAATGGCACTGATACAAAGCCATTTCAGGCGAAGCCTTAGAAAATTTACTCTGCATCATCATCCTCTCCACTTTCTTCGTCATCCTCGTCATTTACCTCAGACTTAGATTTGTCTGACTCTTCGGCACTGTCACCTGCAGTGCTGGTTTGTTTGTTGTTGTATGCTGCCATGT…	http://ccgb.umn.edu:8088/ForestTreeDB/nimbus/unigene.do?id=12372
12401	6490		WD40		TTCTCCGTGGACTTTGATCC	TTCTGACTTGAGGTGCGTTG	√	√	√	2	GTTCAAAATTGACATCACATTCCTTTCAATTCCTACCGAAAAAACACAAAGGTACAACGTTTAGCCACTATTTCAGCGGATCGAAAGTCACAAT*GGATCTAACATTCTCTTACACGCAAGATACAGAGCGCCCAACAATTAAATTAAGCTTTCCACTTCAAACTCTCAGGCGTTCTCCGTGGACTTTGATCCTCTTGTTCATCAGAACAGCTTGTATGTGAAGAAACCCACCAAACCTTAATGTCATGATCCAGGCTGCCGCTGTAGACGTGGCATCCCCTCACAGCATCCATGGACGCCGCAATGGACTTTACGGGGCCCTTGTGACCTTCTAAAACCGCCAAACAGTAATGCGCGTCACCCTCTCCTCTGTTCCAGACTCTAACAGTCTTATCCGC…	http://ccgb.umn.edu:8088/ForestTreeDB/nimbus/unigene.do?id=12401
12402	6491		Chalcone-flavonone isomerase		GTGTCAATGCAAGTCGAGGTT	GCAGTGATAAAGAGCCGAGTG	√	√	√	2	TATTCTCATAAAATCATAGAAAGAAGTGAAAACATTGATGCCCATACAGATACAATATCTGGTGTACATGGTGTCAATGCAAGTCGAGGTTCATAGCTCTGACACAATAAACAAAACATTTAACAGAAAAATTGAAGCATACATTGAATTCAGTATTCACCATATCGCAGAAATTTGATCACGGGTGCCTAAATGAACCCCGCTTTATTCACCATGATGGAGTTCATCCCAGCCAGATTTCATTCCTGCACTTCCTCAATCGGTTGCTGTCCAGACTTGAGAGAGCCGAGCCGCCAATGAAGCTCTGGCTGCTGGAGATACGCCATGTTTTCCAATAATGGAAGCCAAAACTCCTTGCGCAAGCACTCGGCTCTTTATCACTGCTCTGCCCTTCTCCGG…	http://ccgb.umn.edu:8088/ForestTreeDB/nimbus/unigene.do?id=12402
12422	6511		AUX/IAA		TGCCGTAAATTCCCTGAAAG	GCCTGTTTGACATGGAAGGT	√	√	√	2	AGTAGTGAATAAATGTTAGTCAAGTTTCAGTTTGAAGTCAGCTAATATTGCCCCGTTAAGTCTAATGCCTGCATATGATAACCACCATGGGGTCACTGCCGTAAATTCCCTGAAAGGAAAAGTATATGATCAAGAAAATTAAGGAGACATCAATAATAATAATAAAATTATCCCAAACCAGTATTTCACACATTGTCTCAACAATCAGGGGAAAAGGCAATAATAAAAAATATTTAAATATGTGGCCATTATTTCACATATTGTCTCAACAATTGATATTGAAGCATGCTCCCATGTCCCAGGAGGAGTGGGGAGCCTTCACTGATTTCCTGTCATCAGTGGAGACGAAGAATCCTGGTTGTCAATTGAAGACTTGGACACCTCAACTGTAGATGGTTG…	http://ccgb.umn.edu:8088/ForestTreeDB/nimbus/unigene.do?id=12422
12434	6523		Auxin response factor		ATATGGCAGCAAACCCTCTG	GGCTCCATAACCGTCTTCAC	√	√	√	0	GTTTTACAGCATATCCAAGATAAATTCAACAGTTGGGAGATAATTGTCTGCCATGATTTGCAATACTTAATACTACAAGGAATCTCCTAGTTTATTCAAATGGATTTGCAATACTTAATACTACAATGAAGATTTTTTGGCAATCAAATATGGCAGCAAACCCTCTGAGTTCTCACTATTTAGCACATCAATAAACAATCTAAAACGTCGAGAAATCAAAATCGTAAAAAGAAGCATACATTTGTCACTGTACTGTGATCACCTGATTCCACTCTCCGTCCACTGCCTCCTTCCAAAGAGTCACATTGTTGTTCCCATCGGCAACAGCTAAGATGTTTCCAGTCAAGGACCAACTGACCCTCCAGACAGGGGTCTTGAAATCATTCAAAATTTTCCCTT…	http://ccgb.umn.edu:8088/ForestTreeDB/nimbus/unigene.do?id=12434
12456	6545		PAZ/Argonaute		GCAAGACTGCAATTTCTCGAC	TCAGATTCTTGTCCACGCTCT	√	√	√	2	GTTATAATAACATAATAATAAGCAAGACTGCAATTTCTCGACGATCGAGAATGGTCCCATTCACAATATATAACAGGTTCAACAACTTAACAGTATTACAAAATAGTAAGTATAAGATATCATAGGATTTACAATAAATGTCTTCTTGCTTTTCAAAAAGAGAGCAATGCCAAGTAGGCTTTACAATTAGTATCACAACACAGTTCGGCATGGCATAGCAAAAACTAATCTCATCAAAAATAAGACTCCAAGGTGGTGTTATAACTGATGCCATAACAACCATGGAAAGAAAAAGACGTTTGATACCAACCAAACTACAAAATGAACAATAATCCCATGTAGGATTTTCAGCAGAAAAACATGGTGTTGCAAACATTTCGGTGCAGCACAGGGAGTTCA…	http://ccgb.umn.edu:8088/ForestTreeDB/nimbus/unigene.do?id=12456
12492	6581		WD40		TGTTCCGGGCAGAAATACTC	CAGCCGATTTTGTGCATCTA	√	√	√	3	CACCAAATCTTTGTAAAATCAATTGAAATTTGTTTCGACATGTCAACCATCACACATAACATCCTAGCACTGTTCCGGGCAGAAATACTCTTTTGGTACGCTTCATTAAATCTCTATCATACATGCATTGTAGTTATATTCGTGCCTGTTTTTCCACCACTTCCAAACTGTCTTTCATTTAACCATTAGAAGCAAATAAACCGACAATGTCCTTCCAGTGGTTTACAAGATGCACAAAGGACTTGCAATCTTCACAGCACCAGTTTACAAGATGGTAGACTGTATATCCGCTGAAATTTTTACATATATTAAAATGTCTACAGTGTGAACCAGAGAGCTGTATCCACCAAAACACCATTTACAAACAAATAGGCTTCCATTGACCTTGGAATTTGGGTT…	http://ccgb.umn.edu:8088/ForestTreeDB/nimbus/unigene.do?id=12492
12499	6588		tubulin folding cofactor		GTCTTTGCAGCTTCCCTGTC	ACAGGAACTAAGGGCTGCAC	√	√	√	0	AGCACACATCCTAATCAACCAATAGAGTCAAGATAGTTCTTTTGAGGGCTTTAGTATAAACATCTAAAAAGCAGCTTGAAGGTAGTGTTTTCAAGCAAACAGCAAGTCATAGTAATGCTATGTTCTCAAACAGACCTCCAAGAATCAGTAAAAATTCTCAGAGAAACTTTGTATAAAGTATGTTATTTTCATAGAAAAACAAGTGCCCTTATGACGTGGGAGTCTCAAACAAAGCTTCTATATCTTTTACTACAGTTTTTGCTTCACGAATCTCGTCACCTTCCTGACCTGACTGCTCTAGCTCTGCCAGCATTCCCTGCAAGTCAGTAAGGGCAGATTCAAGGCGTTTCCGACAATCAGGAAGCATCATCCTTGATTCTGCTAGTACATTCTCCTGTT…	http://ccgb.umn.edu:8088/ForestTreeDB/nimbus/unigene.do?id=12499
12503	6592		zf-C3HC4		CGGCAATGGACTAGAAGCA	CTATGGAAGCATGTGGAGCA	√	√	√	0	TTCATAATTGTGAATTGTTCCGAGTTTAAGAAGTATTGCTTGTACACAAAAGGATCGCCAATTTAACAGCTCTTCGAGAAAAGTGTAACCAGTAAAGAAGAAATGGTATTTTGGTAAAGCTCTATTTCAACAGAAACAACACTATCATGTTGATAGATATCTGAATTCTCATAAGCATCCAATGCGGCAATGGACTAGAAGCAACATGCCTTGGTCACCCATGTTAAAAACATACAGTTGAGGAGCTTGAATTAAAACCAGAAGACTGCCTTTATCTACATACACAC*GGGGAGGATGGAAAACCATCATGTCTTAGTAGCAAAATAATTATTGAAATGCACTTCCAAATATATAGCAATTCATCCTCGGCCTATCAGAGAAATCAGTTTTGACAGGCA…	http://ccgb.umn.edu:8088/ForestTreeDB/nimbus/unigene.do?id=12503
12526	6615		zf-C3HC4		TGGCCTACCGCTCATAGTTT	GCGCAGTTTGTAAGGACACA	√	√	√	2	AATATTTCTATCAAACGAATTCTTTTATGCCTGGTCACCTTTAGCTCTTGCTTAGAGTTTTATTGATTGCACATATCTCACAGCATCAATGTAAAAATGAGACTAAGATGAATTTTACCTGCAGAGAAAAAAGATAATAACGACAATTTTTCCTCATATGGTTGAGGCGGGATAAAGTGGCCTACCGCTCATAGTTTAATACATCAATCTAAATCTTCATGTCTAGCTTCTGGCATTGGATGATCATGACCATCGTTATTATCTCCCTGACTATTATTCGGTGATTCTTCACTGTTGCCATGGCCTGAGCTGCTTCCAGCCTGTGACTGTTGGGTGGCTTGGGGATTGAATCGGAACCATGGGAATTGAATTCGGATCCTGCGACCAGCAGCCACAGCA…	http://ccgb.umn.edu:8088/ForestTreeDB/nimbus/unigene.do?id=12526
12531	6620		zf-C2H2		GAAGCATTCTCCCCATTTACA	GAACTGGAGCATTGGCATCT	√	√	√	2	TTCTTTCTTGAGGAAAATTGGGGGGGAGAAGCATTCTCCCCATTTACAAATACAGAAACAAGATGTTAGCATGCACAATTTTAATTTCTAACACATTCTGTCTACACCAGATTCCAATACTTCTACACATTGAGGTTATACCTGCATTATACTTAATATTGTACTGCTATTCTTCTACACCCTAAATCATCATCGTCATCCACATCTTTTCCTTAAGAATCCTCGAAGGTAAATGTCGTAGAGTCTGACCGACATTTCACATGAACAAGAGATAGAGGGCTGTCCTTGTCTTCAATGCTTCCTTCAGAAGGAGCATCCAATTTCACGTAAACAGCTCCCTTGTACATCCACTCATCAGTTTCATCACTATAAAATTCTTCAAATGGTTCTCCACACAGT…	http://ccgb.umn.edu:8088/ForestTreeDB/nimbus/unigene.do?id=12531
12572	6661		Nuclear transcription factor Y subunit B-3		ACAGAGGCGAAGAAGCAGAG	CCAGGAATGCGTTTCAGAGT	√	√	√	2	TGAGTTGTACCCATTTCATAGGAGAGCAACTACTTGTTTAAAAAACCACAGGAAGCTAAATTGCGCTATACAGGATTTTGAAATTTTAAAGTTGACAGAAATATACAGCCTCACCTCAATTTATGCTAAATGCCCATGAAGCTCCCATGAGAAGCCCATGTACTCTGTTTACAGAGGCGAAGAAGCAGAGAAAACGAAAGCAAAACTTTTCTTTTCATAATTCCATCCCCATACACATCCAGAACTCTGCAACAACCACTCACTATACAGTAAACAGGAAAATCAGTGTCCACTCTTCTACTTCTACCACTGCCCTCTAGGATGATGATCTCCACTGTTAGCAGCTCCTGCACCACCAGCTTTACCAGTGTTGATATGCATCTGATAAGGAGTTAGCAT…	http://ccgb.umn.edu:8088/ForestTreeDB/nimbus/unigene.do?id=12572
12588	6677		GRAS		CGCAGCTTACATGATTCGAC	AGTGTCATCCATCAGCACCA	√	√	√	3	TTTCATGGCAAAACTGACCTAATTCACAAATATTGATCGAAAAAAAAAAATGAGCGATGATATTGCACATTACACCACATAATCGATCGCAGCTTACATGATTCGACGATATTGCACATTACACCACATAGTCGATCGCAGCTTACATGATTTTTTTTTGGTTTACAAGCATGGCTTCCAGGCAGAAGCCCAAATGGCGCACTGCTCCTTCCATGTTAAGAAAAGCCCGTCGGAATTGCTACAGTGACCCCATCCCTCCTTGTATCTCTTGAGAAGAGCCCTAACATCATCAACAACATCATCGCTGAATGCAGCATGTATGAATCCTGCCTCCTTCAGCCTCCAAGCCCACTGTGCGCCCTTCTCCCTTCGCTCATAAACTTCAGAATCATCGCAGGC…	http://ccgb.umn.edu:8088/ForestTreeDB/nimbus/unigene.do?id=12588
12595	6684		WD40		ATCAATCAGCGTGTGACCAT	GCACGATTGTTGCAGTTTGT	√	√	√	1	ATCCAGCAGTCTGACCAAACTTTCAGATTCTATCTTATTGTACAAGTCCTAG*ATATCAATCAGCGTGTGACCATATAACACCGAATAAGAGGCAAAATCAATAATACAGCTTGACCCCTTACTCTGCTTGCTTGTAGGGGCCATTCGCAATAATATCAATAATCGCAACAATTGCTTAAAGCATTACTAGAACAAGAAAATTGATTTCCACATACAAAATATAGATTTGTACAGATCAATAGTATAAACTTTCGTATTTAGCCCTCAGAGATTGGCGTGAAACTATATGCCAGATTCCAAATCAATACAGAATGATATTTGACAGTATCCTGCAGATATATTTGCAAGAAACATTAGTGTGATAAAATTGCCCTTTCAAAAGATCAACCAAAGCCAAA…	http://ccgb.umn.edu:8088/ForestTreeDB/nimbus/unigene.do?id=12595
12597	6686		PAZ/Argonaute		TGCATACTTTTCTTGCATGG	GCAGACGAGTTTTCGGATACA	√	√	√	1	GCAAATTGAAGGATTCATCTTGATTATGCACATGTATTGAAAGTAGTTTATAGTTTAAAAATAAACATGTATACATGCATACTTTTCTTGCATGGCAATTTTAGAAAAAATAACAAACCCTCGACTTCGAATCGAAGCAAGTACATCGTCAGTCTCAACATTTGATCAACCCAGTAAGATTAACCTCACATATATCAAAATTTATTGTTCGTATGTCATTAGTTGAAGTGCACTGTAAAATCAGATTTCACATCCCAAGTTTTTTTGGATGGTTTAGAGACTGGATTATAAAAGCATACATAAATGCAATTATAATTTCAGCTCTGCTGACAATTTCAGCGGAGTATTGTTGTTTAAATGAATATTAAATGCATGAATTGAGGGCAGAAAAAATTCTGA…	http://ccgb.umn.edu:8088/ForestTreeDB/nimbus/unigene.do?id=12597
12662	6751		CCAAT-HAP2,3 et 5 confondus		CATGCTTCAGACCAACCTTTC	GTTGTGGTGGTCGGTTTCTT	√	√	√	0	TGAGCAAAAATAAAACCAGTCAGCACAACTTGGTTAAATACGAGAACTGTAAAAGTACCAAATACATTAGCCAAGAATGATTTGCCTCTGTCCATTTATGCAGGCTGACAGAGTTCTGCCCTGCATCACACCACACAAATCTACAGCCTAGTTGATATAGTGTCCCAAGTCCTACACAAATCTACCAAGTTCAATATCTAAGGTTTGGCAAAAGTATCAGCCTCTGAGATAAATAGATTTAATTTCAGATGTATGCCGAACCCTGCCCTTTCCTTGAAAAATATCTTGTCAAGGAAGTTGCATGCCAGGATATTGCATGCTTCAGACCAACCTTTCTTTGGTGAACATCTTATAAAACAAAATCATAAACTATATGCATAGATATTTTTTACAAAAGTC…	http://ccgb.umn.edu:8088/ForestTreeDB/nimbus/unigene.do?id=12662
12696	6785		NAC domain		TATGCAACAAGGGGAAAGGA	AGACGGTTCACAGGACAACA	√	√	√	2	CTTGCATAACAACTCAAACCAATCTCACATTCACATGAATCTACTTGCATGAAGAAAACTTTATGCAACAAGGGGAAAGGAAAAACAAAATTTGAACTGTATCACAATAACAAGATGCCCCTGTTAGTTTGACTTAGCAGTAAAATACAATATAGTTATAACTAATATCACATTCAAAACAAATTATTGAGAGCTCCCCTTAACTGCCATTCGTTTCTAAAGGCTCAACTCGATTAGGCAGACGATTCTTGCTTAGCTGCTTCCTCAAAGGTCTCTCCTTCAACAAGGTCTGGCACATCATCATCATCTTCTTCAGCAGCAGGATGAGGTTCTTCCTTCTGGAATTGCTGTGCAATCTTCCTTAGGTTGGCAAAACTGTCTGGCCCAAGTTGATTGATG…	http://ccgb.umn.edu:8088/ForestTreeDB/nimbus/unigene.do?id=12696
12709	6798		Laccase		GAGAATGAAAATAAAAAGTTCCACA	ACCAGACCAATCCATTCTGC	√			2	TTTTACATTTAGAGAATGAAAATAAAAAGTTCCACAATATTTGTCAAGATTTCTATATTAATGTGAAGTTTCATTTCTAATACTATGATCTATTCACTTCGTTTCCCTATAATTCAGATCCGGAGACAAAACTTATTGAAACTTTTGGACTATGGCTATTCACACACACACTTTGAACGAGAGATCACAAAATCTCCAGAACAGTTCACTGCTGTTGCTGCTTCAAGGAAAATCTGTGTTCCATCTTTTACTAAATCAGTATGTACTCTCCTACGCCCGTGGTAAGTGAAGTAGAGCACATAAATCGAAGTTATTAACGATCTGCCGAATCTCAAAGGTCATGAAAACTTTCAGAATGTATGACTAGCACTTGGGCAGGTCTTTCGGGGGAGGCAGAAT…	http://ccgb.umn.edu:8088/ForestTreeDB/nimbus/unigene.do?id=12709
12715	6804		GATA		TTGGGTGCTCTCTAATCCAAA	CGGAATGCAAAACAGACAGA	√	√	√	1	TATATAACTTATTTTCTTTGTACAATATTGGGTGCTCTCTAATCCAAATTCTGGAAAACGGCACCACACAGACTCAGTAAATAGATAATAAATAGATAAATACAGCGATTAATTAATTAAGCATTAACAAGTCCACAAGATAAACCCATCAACAGCACCGCTCCCTCTTCTTCGTCCTTGGCAAACGATCTGCGCATCTTCATCACGGAATTGGTGCTCGTTTCCCCTTTCTCATCCCCAGCAACGCTTCCATTATTCAAGAACCGGCGCTCGGTTGAACTGGAATCTTCCACCGACCGGCGCTCGGTTGAATTGGATTCTTCCACGAACCGCCGACGATCCCTGTGACGACCGCCCGTAGCGGCGGCGATGTTCTTTTTGCGCACCGGGTACCTCGCG…	http://ccgb.umn.edu:8088/ForestTreeDB/nimbus/unigene.do?id=12715
12735	6824		GRAS		GAAGCGAAGAAGCAGACGAG	TATCCGCCTCATCAAGAACC	√			0	CAAGAAGCGAAGAAGCAGACGAGCTTCTAATCACATTACTAAATATAGTCATAAAGTAGAGCAGCAGATACATAGATTTCAGGGGAAAATACTTAGTAATGTTTTTCAAAGCTCAGGTTAACAGAAAAAACCCGGGAAATTAACAAGAAAAGGAAAAAACAGAGATTTTGTTTTATTTCTGTTATTCAGTCTGCTAAATTGTTTTTTTGATTAATTTAATTAATTAAGGCGGGGGCCCACACCTCCAGGCGGTGGCTGAGACCAGTGGGCGGCCCTGCCACCCGAGGAGGAGAGCCGTATGCGCTTTCAGAACTTCGAATCCGCGGCCATGGAGGCGCTGGATCAGGTACTCCGCCTGCGTCTCGGTGAAGTTGCTGAATGCCACGGGGGAGAAGCCGG…	http://ccgb.umn.edu:8088/ForestTreeDB/nimbus/unigene.do?id=12735
12739	6828		bHLH		TTGCATGTTGAATGTAGCAGAC	GGAAAGCCATCCTGTTGGTA	√	√	√	0	AATTTGAGTAAGTGAAGACCCACCAAATGGCCACAATTGCCTGCATAACATTGATGATGGTAAGGCATAATAGAACATAAATATCAAGAATCCTCAGAGCATTATAATAAAGTCAGCAAAGATCATCAATTGCATGTTGAATGTAGCAGACTTCGACATACAAGTATGCAATTACACATGTACA*GGAACATTAATGGAGTCTAACTCTAAAAAATTAAACCAACACATTTTCTCCTAATTACCTGATTTTTTTTGCCGCCCCATTTCGTTGGACCCAATTGTGACTGAAGGTACATAGTTACAACCTATACCTCTTTGGCTGCCCAAGTGAAAGGCTTGGCCGTTCAACAGAGTTCAGGGAGTGCATTAATATACCTTTCTCAACTATGGGAAAAACG…	http://ccgb.umn.edu:8088/ForestTreeDB/nimbus/unigene.do?id=12739
12783	6872		Tubby (TUB) & Tubby-like proteins (TLP)		ATGGTGCAGATGAGGTCTCC	GCGTGTAACTGTGGCTTCTG	√	√	√	2	TGCAGCAAATATGGATGCTTCAAACCTCTTTTGCAATTCAATCACCAACACAACTACTACAACTCATTATCATGCTGCACTGTGTTAATAAGGTAGAGAAGAGATTACCAGTGTTGATACAACCACAGTTTGGGCATGCAAACTTTCGGAACTGTTAGTCTGCAGCTGGTTTAAACCAGAAGCTATACAATTCTGTTCTACCAAGAAGGATAGTGTATATCCTATGGTTTTTCTTCTCCTGAAGCTACCAAATGAATGAAGAACCAATCTTCCAGGTGATCTGTACAAGCTTAAAGCATAAACCACTTCAATCCCAATCATCAGCTAAAGAGTTTTCAAAACAGTAGCAAATGCAGCTTTCCTAGGAACCTGGAACTCTGGTGTATGGTGCAGATGAGG…	http://ccgb.umn.edu:8088/ForestTreeDB/nimbus/unigene.do?id=12783
12787	6876		Heat shock protein		AGCCTAACTGCTTCGTCTCG	ACAATCACCTTCTCGGCAAC	√	√	√	2	CGAGCCTAACTGCTTCGTCTCGAGTCCTTCTTTTCTCTCCAGGGTTCGAAGGCTTTTTTCCTGCGGTTTTTCGTCTTTGTTTTCGTTAAGCTTTCGAGGAGAAATCATGGCGGAAGCTGGCGAAGTTGAAACCTTTGCCTTCCAGGCCGAGATCAATCAGCTCTTGAGTCTTATTATCAATACATTTTACAGCAACAAGGAAATTTTTCTTAGAGAGCTCATCAGCAATTCCTCAGATGCTCTAGACAAGATCCGGTTTGAGAGCCTCACAGACAAGAGTAAACTGGATGCTCAACCAGAGCTCTTTATTCACATTATCCCGGACAAGACAAATAATTCCCTGACTATAATCGACAGTGGTATTGGCATGACCAAGTCTGATCTCGTGAATAACTTGGG…	http://ccgb.umn.edu:8088/ForestTreeDB/nimbus/unigene.do?id=12787
12797	6886		Nuclear transcription factor Y subunit C-2		GAAATCACAGCCTCCCTCTG	GGAGGCAGACAAACGAAGAG	√	√	√	1	CTAAAATATGGAAAATCAATCCTCAATGCAACACATGCCGATACAATATTACGGTGCAACGCCTTATCAGACTGCGCAGATTCTGCCCTCCATTGCTCATGGAACGTTTCAGCAGCCTCTCATTTCTTCAAATGCTCATGCAACTGCTTTACCTTTATCTGCCCATCTGAATCAATTGGCTTACCACCACCAAAAGCATCAGGGAAAAGTTGAGATTAGCTGGGCCAACCAGATGCAGGGAATCGAGCAAGCTGTCGATTTCAGAAATCACAGCCTCCCTCTGGCGAGAATCAAGAAAATAATGAAGTCAGATGAGCATGTGAAGATGATATCTGCAGAGGCCCCGGTGGTTTTTGCCAAGGCGTGCGAGATGTTCATCAATGAACTTACTCTCAGGGC…	http://ccgb.umn.edu:8088/ForestTreeDB/nimbus/unigene.do?id=12797
12833	6922		WD40		TAGAGGCTGTGGTTGGTGGT	TGGCATCAAGAACCATGCTA	√	√	√	2	AACGGTAACCATTTACAAATTGTAAGTCCACTC*TGTGTACCAAAAGTAAAGCACTTGAGCACTGAAGCTCCCAGAAAGTCATAAATTATAACAGGAATTTCAAGAGTAAAAAGAGGAAAATACTCCATGCTCCCCATTATCCCCAGATATGCAGCACCTTTTGAAACCCTCTACAAATACAAGAATATGATATATCCTCAGTGGTTCAAGATAATACAACATCGCGAAAACATTTGAACTCAGACAAAAGCACTAGAAGGATGGCATCAAGAACCATGCTAGTATGTCAAGGCATCTATCCCTATACCCTAAATATAAATTATTAGCACCAGTCACTACAGATCTATGGGAGACTCCACACACGAACACACGCATCTTCTCCAGCACTTATAACAGTA…	http://ccgb.umn.edu:8088/ForestTreeDB/nimbus/unigene.do?id=12833
12885	6974		GRAS		CAGCATAATTTGATTTCCATCC	GAAAATCGAGCAAGATGAATGC	√	√	√	0	TATTTAAACAGAAAATTCTGGTTACATAAGGGGTTTCAGGGACCTTGCCTGATACAGAGACTTTCCTTTTTAGGTAATGGAGGCTTTGCAACACTTGCTCTGCATATATAATTGAAGAGAAACTAGGAAGAACCGAAAGGTGTTGAACAAAGAAGAATGAGACGAGAGGCTTTCTCTCAATCCCTTCTTTTCCTAAGCCCTTGATTTAATCCAGGGTTACAGAGTTGTCATGCACCCCTGGCAATGGTAGAGGTCAATCATCCCACCGTTGTCTGCTGCCTACAAGAAATAATTGGTCTACCCAACTAAAAAAAATTTGCCAAAGGGATGCATGACATGCGCTAGAACTAAAATTTACTGAAGCAAAGAGGGAGGAGAAAAATTACAGACATATTCACA…	http://ccgb.umn.edu:8088/ForestTreeDB/nimbus/unigene.do?id=12885
12885	6974		GRAS		GGGACCTTGCCTGATACAGA	AGCCTGGTGCTGTTGCTAGT	√				TATTTAAACAGAAAATTCTGGTTACATAAGGGGTTTCAGGGACCTTGCCTGATACAGAGACTTTCCTTTTTAGGTAATGGAGGCTTTGCAACACTTGCTCTGCATATATAATTGAAGAGAAACTAGGAAGAACCGAAAGGTGTTGAACAAAGAAGAATGAGACGAGAGGCTTTCTCTCAATCCCTTCTTTTCCTAAGCCCTTGATTTAATCCAGGGTTACAGAGTTGTCATGCACCCCTGGCAATGGTAGAGGTCAATCATCCCACCGTTGTCTGCTGCCTACAAGAAATAATTGGTCTACCCAACTAAAAAAAATTTGCCAAAGGGATGCATGACATGCGCTAGAACTAAAATTTACTGAAGCAAAGAGGGAGGAGAAAAATTACAGACATATTCACA…	http://ccgb.umn.edu:8088/ForestTreeDB/nimbus/unigene.do?id=12885
12889	6978		zf-C3HC4		TTGGAGATGGATTCTTCATCG	GAGGATGGAGAGGTTGTGGA	√	√	√	2	ATACTTATTCCCCCTCAAATTGATTATATTCTTTACAATGATAACTTTTGGAGATGGATTCTTCATCGTTACAAATGAAAAAATCCCCTCCTATCATCAGAAGCAGAAATACATTTAATTACGGATGGATCGGTCCTATTTTCCCACCTTGTTGCAATTCCTATAAAATACAGAGTGCTTATATAATAATATAGAGCTTTATCTCAATAAAGCTTTTCCAATGTCTTTATATTTTAGATCTGAGAAGCTTATGAAATCCTTACTTAGAAGGGAATACTGAAGTGAAAAAACCAGGATATTACAAATGCAAAAGCAATGGCTCAGGAGGGAATACTGAAGTGAAAAGGCCAGGAAATTACAAATGCAAAAGCAATGGCTCATGAGGGAATACTGAAGTGA…	http://ccgb.umn.edu:8088/ForestTreeDB/nimbus/unigene.do?id=12889
12891	6980		unknown		GTCTCGGGAGGTTTGAACAG	ATGAATGTAGCGGATTTGGC	√	√	√	1	GAAAACATCTCCACTTCAGTAAATTTTAGCGGTCTCGGGAGGTTTGAACAGTCTATACCCTTTCAATTCACTTCGAAGGCTAAGGATTGGAAATTTCTCGGGTTTACACAAATTTGCAAGCGATTTTTTTGTTTTTGTTTTCATTAGATTACACCAGAAAAATCAACCTGCGCGCAGAAGCAATTTCCTCTTCAGACGCGGCTTATGACAATGCAATAACAAAGCATTTACATCCATAGCAAATAAGTGCCTGCTCACAGCCAAATCCGCTACATTCATGACATGCCTGCAGAGTGCAAACAAACCTGCAACAGAATGCACAAACCGCTGTAATTGACACAGATGATGTCGAGTGGCTCTGCATGCCAACAATGCCACGCGTCTTCTACATGTAATGCC…	http://ccgb.umn.edu:8088/ForestTreeDB/nimbus/unigene.do?id=12891
12895	6984		Homeobox-leucine zipper protein		AGCTCTGAAATTGGCGTCTC	TGGCTCCCTGTGTATTATCG	√	√	√	1	TTATGCAGAAGCAAAA*GCAAGCCCTGGCCAAACGGCTGAATCTCCGCCCTCGGCAAGTTGAAGTCTGGTTCCAGAATAGAAGAGCAAGGACAAAGCTGAAGCAAACTGAAGTGGACTGCGAGTTTTTGAAAAGATGCTGCGAATCACTAACAGACGAGAACAGAAGATTGCAGAAAGAATTGCAGGAATTGAGAGCTCTGAAATTGGCGTCTCCGCTGTATATGCAAATGCCAGCGGCAACTCTGACCATGTGCCCCTCCTGTGAAAGGGTTGTTCCGGCGGAGAACAGCAGGCCGCCGCCTTTCACTTTGGCGAAACCGCAGTTCTATCCTTATACGCATTCTCCGGCGGCCTGTTAATTAATTGTATATCGGTGTTCTGTAATCAACTCAGGGCCC…	http://ccgb.umn.edu:8088/ForestTreeDB/nimbus/unigene.do?id=12895
12964	7053		unknown		CTGAGATTGACTGCTGTTACC	TCATTGGATGGTTGCTTGTG	√			2	TAAAATTGCATGCCTTACGGCTGTAGAGCACATAATATATTTTCTCTTGTCAATAATCCTTCACTTTCTGAAAGTACTACATATATTGAAATAGAAACTTTTGTCACCTCTGTAGGAAGCAATCTATTTGTTGTTTAGCACCAAAGTGGCCGGGCGCATTTTGCTAAGAACTTGCACTTAGTGTGGCTCCAAGACTTACTGGAACTGCACTTGTACCATCAGTACATCCATGTTGTTGTCATATAAAGACAACCCATTTCCCATTTGATGCACTAAACTATCCGCAGTAGACACGCCTCATGCTCACTTGGTATTGTGTATGATGACAAGCCTATATACTGGCCTTCTCTTTGCTTTCCATTTGTACAGATGGTTTGTCCATCATTTTGGTTGTAGTTG…	http://ccgb.umn.edu:8088/ForestTreeDB/nimbus/unigene.do?id=12964
12985	7074		BZIP transcription factor		GCAATCACTGCCTAATTCTGTG	TCCTCACTTTCTCAGATCCATTC	√	√	√	2	TAAATGCAGATTATTACATCAGACAAAGACGAAGAAATAAATCTGTGCAGGGCTCAATACAATCCAAAGAATGAATTATAACTAGTTCTTTCTCCATCCATCCTACACTATCTTACATCACAGCAAGCTTGCAAACAAGCAATGTGGTCATCATGTTGCCTGATAGGATCATTCCTCACTTTCTCAGATCCATTCTTCGCTTATAACAACAAATTCTAAAACTATACAGATTGGCAGATAAGAGTAATGTGCTAATTGATATGTTCGAGACACATGAGTAGCTATT*GATAAATTTCTGTTGATGTCAAGGGCTGTGAAATGGAAGGCAAGTAACAAGACTTGATATCCGTTGTATCCATAAAGCCAGTGCTACTATCCAGATCCATATCATTCAGCAC…	http://ccgb.umn.edu:8088/ForestTreeDB/nimbus/unigene.do?id=12985
13020	7109		MYB		AACCTCACAAAGGTGGGAAG	AGCCTGTGGCGATATTACTCA	√	√	√	1	GCCTGGAATAATTATCCAATGAATTTTCTCTTTGAAAAAATATTTAATAAAATTATAAGCAGAGATAGAGCCTGTGGCGATATTACTCACAAAAAACAGGCGCCAAATATCTAAAACAATCAAATTTCCTGAATCTGCAGAAGCATCTCTTTAAGTGGCCCACAACCACTTCAACTTCTTCAACCTTTACTTCTAACTAGAGTATAACTATTTTACCTAATCAGAACTCTTCTTGTTCCTAAAATTTTCCTTCATCTCGGTAAACTTTCTCATGCACTGAACCTTGCTCTTGCCAGGCACTGCAGTTGCAACTCTTTCCCATCTCTGAGGTGTTTCCTTGGGAAATGTCTTTAGCGCCTGAATAAGAGCTCTTTCTTGAACAGCAGACCAAGCATCCTG…	http://ccgb.umn.edu:8088/ForestTreeDB/nimbus/unigene.do?id=13020
13025	7114		unknown		CCTGAGAATGAATCGGAACC	TCAAGTCATTTCCGCTATTCC	√	√	√	1	GTGGAGGAGCGGTTGTCTGCAATGGAACAGGTGATAGAAAGGCAGTGGCAGACAATCCAGTTGCTGCAGGATCAACTAGCGGCACAGAGGGCAGCGTTACAGAAGAACGGGATAGTGGCAGTGGAGGAACAGTTGTCTGCAATGGCAGATGTAATAGAAAGGCAGGGACAGACAATCCAGTTGCTGCAAGAGCAACTAGCGGCACAGAGGGCAGCATTTGACCAGCAAATTCTGGGTTTGGCTAGTCAGATTTGTGACCTGAGAATGAATCGGAACCCCCCTTCCTCAATGGATAATCTGGAGCCCAAAGATGAAAACATGGAAGGTGATTCAAGCTAATAAGCAAAGAACGAAGTTAACTCCAGCAGTGCTTTTGAAAACACAGTATGATGTCAATCT…	http://ccgb.umn.edu:8088/ForestTreeDB/nimbus/unigene.do?id=13025
13037	7126		hydrolase		GACTGACCTGACCTGGGAGA	TATTCAGCATTGTCGCTTGG		√	√		ATCAGTGCAGACTGACCTGACCTGGGAGATACACAGTATATTGTAGGTGCCAGAGCTGATAGATACACAGTACATTGTGTGGTGTTTTTGATATAGAAAAGTATATACTAGGATGGGATTGGATTGATCTAACCTCTTCCCAAAAATGGCCTGATTTCTGCATCGTCAGCAGCATTCGGATTTATTACACATCCCGCAACCAGCAGAAAGCACTGGTATATGTAGATATATCAATATTTCGTTCCAGTACAATAAGGAAAAAGAACATAAAACCAAAGAAAAATGCCTGGCGTTCCCGTGTATGCCACCTATCTAGTATTATCTTCCTCTGCTGCCTTTGAAGGAAGGAATCGAAGCAAAACCAGTAGAGAAGCAGAAAAAAGATATTATATACACAAA…	http://ccgb.umn.edu:8088/ForestTreeDB/nimbus/unigene.do?id=13037
13038	7127		Poly(ADP-ribose) polymerase		TGAGCTTACAAAATCCCATGC	CAAAGGAATTGGAGGAGAAGG		√	√		TATATGTCCAAATAGTATATCGATTCAAGATTCTTTTCAATGGACGAAATTATATTTAAAATAAATAAAGTATGGGTTTTGCAGCGTTAGATTTACTTCAACTCTGTCCAAAGAGTTTGAAAGGTAGTGGGCGGCGTTATTAGGAAAAACCCACCCGTCCGCAGATGGCGATGAGCTTACAAAATCCCATGCGTGGATTCCACGTGGTCATGGGTGCTCTGCTGCTAGGCGTGATTGCCTGTATTGCCTGTATATCAGAAGTTGCTACAAACGATTTTAGTGGATTTTCTCAAATCTCACGCTTACCAAAAACATCATCTTCACCTGTTTTGGGTTGTAAACGACATATTCATTGTAAGCCAGGGGGCTGTCTTTGTGTCCAGAAGGAATCAAAGACCC…	http://ccgb.umn.edu:8088/ForestTreeDB/nimbus/unigene.do?id=13038
13053	7142		Gibberellin regulated protein		CTTCCCATCTCCTGAAAAATATC	CTCCTGGCACATCTGGAAAC	√			2	TTTATTAAGTCTGCTGTAACCTAATACATTAATAAATCTTCCCATCTCCTGAAAAATATCTACTGCCCTTCCTCCCACTTCTATCAATCAAAGAGTATCACACTCCACACCCCACTTTTATGGCTGCTTTTACAACTCTTCATTTCATATAGCAATCAATACTGATAAGAATTTATTCATGGTAGCTATTTATACAAATGTATACACGCTGTATATATATCTTATCAGCAAGGGATCACAGCTGCCCTTCATATATATTTCACATATACATACACACTAATAACCTAAGAAGTATATCCCAAAGCTGGACAACCCAATACGTATAATGACAGTGCATATTCGTAAATATTCAAACACACACAACTATATCTATATATAATGTGTATATATCATATATTC…	http://ccgb.umn.edu:8088/ForestTreeDB/nimbus/unigene.do?id=13053
13089	7178		zf-C3HC4		TGTCAGCCTCCAGGAACAG	TGGATTGCAGGGTACTTCCT	√	√	√	2	AAAGCAGACATTTGCAAATCTGTTCGAAATACTTTACATCAAGGAATCATGTGCGCTGCAGAGTAACAACTTTGAACACATACAGCGCAGACTGCAAGCTAGAATCATGCTAGCTAATCATATGTAAAATATAAAATGAAAGAAGTTTTCCTGATGACAGTCAAGGAATGAGCATAGTACATCCCATGAATCTCAAATACATTCATTCAAAAATTGAAGAATTGCAAATTTGTGGGTAATATTTACAACAAAGAATAAAATCAGTAAACATTTATATCTATATATTCTGAAGGCTTTAGAGGAAAAATTTTACAATTTGGCACCCTACCAAACCAGGAAAGGTTCTGATGTAGAATCATCTTATTTTTTTTTATGGATTGCAGGGTACTTCCTCAGATA…	http://ccgb.umn.edu:8088/ForestTreeDB/nimbus/unigene.do?id=13089
13094	7183		unknown		TCCTCAATCAGCTTCTGTCG	TCACAACCGAAAAGTGGTCA	√	√	√	2	TCTTGAACAGCAGAATATTAATAATCACCCTCTGTATTTATTTAGCTATATGAATATAAGCAGTACAATTTGAGAAACAACTGATAACATGTTACGCTATCTTAAGAACACAGGACACCACTCTATTGAGTTTTGGACTACAAACATCATAACTACCTTCCATCCTAACACACCATAGGAATTAATTTCGAGCAGAAGCTTTTCTGCTGACTCCACAGTAGAGAGGAGTTTATTTGCAAAATATCGCTTCTATAAAGAATGCAGGTTTTCTTTTCAGAAAAACCCACCCCAACAAGCTTAATTATTCTGAATACCCCCCTAGCTGTAAAACCTATACCCATTCACTGGCACGAAAGATGGCCCCGAAAGCTTCAGCCTTCTTCTGCCATCACTCCTATC…	http://ccgb.umn.edu:8088/ForestTreeDB/nimbus/unigene.do?id=13094
13096	7185		zf-C3HC4		CAATTCATCCTCGGCCTATC	CCTGGGTATTGGAGGTCTCA	√	√	√	0	AAAACATACAGTTGAGGAGCTTGAATTAAAACCAGCAGACTGCCTTTATCTACATACACACGGGGAGGATGGAAAACCATCATGTCTTAGTAGCAAAATAATTATTGAAATGCACTTCCAAATATATAGCAATTCATCCTCGGCCTATCAGAGAAATCAGTTTTGACAGGCATAAAAAATTATATAGTTTGAAGATATTTATGCCAATTAGAAGAAAAAAGTCATCAGAGAATATATTGAGAAGTGTAAATATTATATTCATTTTGAAAGGGTAGCTACAGTAGCTTCAAGGACTTCAAACGTTCTTCATGTTCTGGGTCTAGCTTAGGAGGTGTATAGTGTCCATGTAGGTCTTCGACAATATATTCCTTTGTGAGCTCTCTCTTTGTCAATATGTGA…	http://ccgb.umn.edu:8088/ForestTreeDB/nimbus/unigene.do?id=13096
13137	7226		Nascent polypeptide-associated complex NAC		CCGTGGTTTCTGTGATTAGG	GGCTCTGTCAGTTCCTCCAC	√	√	√	1	CTGAACGTCCTTGTAGGACAAGAGCAAGTAAAAAAACTAATGAAATAGGGAGGAAAGAAGACCACAAGCTCAAAAGCATTGTATCTAATATCTGGAACAAATCGTTCCAGAGATCAGAAACAGACATTATGCTAAATTGTTTTCCAACGAAGATGGTACCAAAATTATAATCTGTCAATGAAAACATGTAAGAATCAACTTGCATGACCAAATATCTTATGACATCATAATTAAAGGCCATTATTTTCGAATTCTTGTTGGCTCTGTCAGTTCCTCCACCTATGTTGTAAGGTCCATGATGGCAGTAACAATATCTCCACTAGCAGCTTTTAGAGCTTTAACTGCCCTAACTCTTGAAACTCCAGCTTGGGTCATTACCAGTTCAATGTCTTTGGGCTC…	http://ccgb.umn.edu:8088/ForestTreeDB/nimbus/unigene.do?id=13137
13156	7245		CONSTANS interacting protein		GTTGCTCCAGCCTCTGTTGT	GACTGCTCTGGCATTTGTTG	√	√	√	2	GCCTTATCAAACAGCTCAGTTGGTTGCACCTGTTGCTCCAGCCTCTGTTGTTGGAACTGTTCAGTCTCCTGGCCAGCCTGCTTCTGCATATCCTGCAACTGCTGCTCAGCTAGCTGCACAACATCAGTTAGCTTACCAGCATCTTCACCAGCAACAACAGCAGCAGCAACAGCAACAGCTACAAATGTTTTGGCAAAATCAGATGCATGATATAGAACAGACATCAGACTTCAAGAACCATAGCTTGCCATTGGCTAGAATCAAGAAAATTATGAAGGCAGATGAAGATGTGAGGATGATTTCAGCTGAGGCACCTGTGATTTTCGCAAAAGCTTGTGAAATGTTCATTTTGGAGCTTACTCTGCGCTCATGGATTCATACAGAAGAAAATAAGCGACG…	http://ccgb.umn.edu:8088/ForestTreeDB/nimbus/unigene.do?id=13156
13159	7248		WD40		ACAGACACATGGGAAAAACG	CAGCAAGAAAAGAGCCCAGA	√	√	√	2	TACCAAATTAATGTGCAACTAGACTGATAGCGATCACTTCTCTCCAGGTAAACAATGAAAATAAAATACATGCAATGGAGATTACCTGCTTATCCTTTTGGTGGCTTGTCCATAGAAAGAATATACAATCACCACTGACAAATATTTGTACAAACATTGAATTTAAACAACCTTGAACAAGGTATTGTGGATATAGAGAGAGAAAAATAGAAAATGCTTACCAGTCAGCAAGAAAAGAGCCCAGATGAACAAACTACAATCTATTACACAAAAGCTGATTATCTTGGAGCTTGTTCTGAGCCTTGGTTGCTACTTGATGGACCAGCAACCACAGCAGATGCTGTTCCATTTTCTGAAGGTGGGGTAACCCCCCATTTTCCTTCCGACTCGGATGGTTCA…	http://ccgb.umn.edu:8088/ForestTreeDB/nimbus/unigene.do?id=13159
13176	7265		Brassinosteroid signalling positive regulator		AGAAGATCGCCTTGTGCAAC	TGATTCCCTGGCTCAAAGAC	√	√	√	2	GATTCCCTGACAAGTGAAAAAAGAGAAGATATATGACAGAGAAGATCGCCTTGTGCAACAAAAACAAGGAAGAACAAAAGTATCATCCCTTCATACCTGCAATTCAAAATTTCCCCTACATTTTTACACGCACAAATTTATGCATACTAAATACCTATGGTCTCTCCCGTTACAGAGCAATATTGTTTAGTGAGTTAGCAGTATGAGAATGGTTTTCACGG*TCATGGTTCAAATCCGTGCGGCGCCTGGACAATGGAGGAGCCAAGCGTCAATTCAAGGTCATCCCGAACTAAATCGTGTATCTTTTCGCCCTTCCAAGCGCTTAGACCGCTCATCATCGTCATCTTCTGTCCAGGATTATTCTCAGGGCCGATGCAGGAATATGAATCTGTTCCGGA…	http://ccgb.umn.edu:8088/ForestTreeDB/nimbus/unigene.do?id=13176
13241	7330		bZIP family transcription factor		AACCTGTGAGGGCACAAAAC	CAACAGCAAATACAGCAGCA	√			1	TGAGTTAACCTCGTTACAGTTAGAAATCACAATATAAAGTCGTAGAACGAGTCTAATCTAGCGACTAAATTGATCACCCTTCCAACAGGCTATTCTGCAAAAAATGGAACACAAATAACCTGTGAGGGCACAAAACTAACTATTCCAGAACAGTTCAGTTCACGGAAATGAAATTGAAGTATACGAAGCCTGGCTGATCATTATCTACATATACAGCTTATAAATATGCCCTGCTTGCAAATTCAAAAGAAATCTCACTTTGGCTTTAACATGGAACTATTTCCATATAGGAATTAAGATGGAAAACCACAACTCAAAAGCAGAAAATAAGACTGACCAACCCTGCCTTGAGACATCAACCAAATAATAACTAAAAACTAAGAATTCTGCAACATGAAA…	http://ccgb.umn.edu:8088/ForestTreeDB/nimbus/unigene.do?id=13241
13250	7339		unknown		TTCCTTCGTAGTTTGACAGAGAA	AAAATGGCAAATGGACCATAAC	√	√	√	2	CGGATATACTCATGAAGAAACTAAGTATTCCTTCGTAGTTTGACAGAGAATTAACATGTAATCTTACAACAGCAGATACATGTAATCTTACAACAGTAACATGCCATAAATTGCATGTCATAAATTGCAGATACATGTAATCTTACAACAGCAACATGCCAGGATATTTTGATGCGAATGTTTAGCCATTAACTTAGGACCGACATCGAAGTACAAACAAGATTTTACACTTACCACCATCTTCAACGACAATATTTGAACCTGGCGACTGTGCAAGTACTTATTCTACAATTTTAGTTCCAGGTTTCCTCTCACAGGCATATACAGATTGGTTCCTAGAAGAACATCCTCAGGCCAGTTTCACTCTCAACAGCCAATTCTAAGGATTTCCAATTAAAT…	http://ccgb.umn.edu:8088/ForestTreeDB/nimbus/unigene.do?id=13250
13261	7350		unknown		TTCAACTGGTACTCCAACTTTCA	GTATCCAATTCACGCCAACA	√	√	√	2	CCAATCTCTCTAAAGAGTTTTTTACACTTCTATACTGAAAACATGTCTCATTTACATCAACTCAATTCAACTGGTACTCCAACTTTCAGAATACAACCAATGCATGTGCCACAAATAGAATATACATCAATAAATCAAATAACAAATAATTAACCACTCTTGTCAATTCATTTGTACACCTTCCACAATACAAGAGAGGTTTGACTGAGTTCTCTCGCAAAAACTAAGATTGCAGTTGCAATAATAATTCTTAGAACAGTTACCGACCAAACCAACCTTTCTGGGGCTGTATTTCTCCACCATTCATTAATTTGTCTAAAACAACATTCAGATCCACTGTTTGTCCATTTTCTGTGAGCTTTCGGACCACTACTTTCACTTGATCCCTCGAGAAACCCA…	http://ccgb.umn.edu:8088/ForestTreeDB/nimbus/unigene.do?id=13261
13304	7393		PAZ/Argonaute		GGCAATGGCTTCATAAATGG	GAACAGGGAAGTCGCCTAAG	√	√	√	3	TAAACGGGCAGAAGGCATATTTAATTTTAAAAAACCAAAATTTTACAATGCCTGAATGTTTGTAGAAGGCATATTTAATTCAAAAAAAAAAAAAATTAACAATGCCTGGATGTTTATACCAAGTAGATGCCAAATTATATAAAAAACATGGAGTTCTTAATGCGGCCATGTACAGGAGGCAATGGCTTCATAAATGGCCCTGACAGAACTTGACTTCCTGAGCCAGCACTGAAGCCAGAGACGCTTCTACCATGGAAAGACCCACTCTCAGAATTGCTCCCCGAATCAAGCCACACACGAGCACGCTTCGCAGCTAAGTGGGCATAATAGCATGCAGGCACAATTGAGACAGACCGGGTGCACCTTGCATACGTGAAGCACAGGTCATTAGTCAATCGT…	http://ccgb.umn.edu:8088/ForestTreeDB/nimbus/unigene.do?id=13304
13311	7400		zf-C2H2		TAGGAACAGGCACAACAGCA	CACAAATTCCATAGCAGCAAG	√	√	√	2	CATTTACTATTTACAGTTTCATCTACAGCAGACTAACAGTTGTGATGCTTGGACTGAATGTTTTACCAATATTTAAAACTCACCAAGCCTTCCTAAATAACTTCAACACAAATTCCATAGCAGCAAGTATAAGTTGATTCATGCAGCATCCTATACAAATACAGAATCATAGCTCCGAATGAAACCTATGTTGCCTCCCTAGAACTAGACTGGCTTACACTTGGGCCAGAATACTGAAGCACATTAGCCCGACAGTATGGACAATCCCCACAGATCTTGAGCCATGGATTCAAACAAACAGGGTGAAACCTGTGACGACATCCAAGGCGTATCAATTGTTCCCCGGGTAAGAAGTGTTCTAAGCAAACAGGACAATCTTCCTGTTCTAAAGCTGAATTT…	http://ccgb.umn.edu:8088/ForestTreeDB/nimbus/unigene.do?id=13311
13312	7401		WRKY		TTGGATGTGGAGAGCCCTTA	TCTCCCAAGATTTGTCCCTCT	√	√	√	3	TAACTGTAATAAAATTATATAGAATTCACCCCTTATGTACAGGAAATGATGTCGCAGAGAAATAAATTGATATATTCGTCGAATCTACAAAATTTAGGATGGTTTGTTACGTAGAATGGCCCTCCGTTTTATGGATTTTGCATTAATCTTGCCCCGTACCAAATTGCAAAAACACTGTAGTGGGCATGCAACGCCCATGGAGATTGCACTAAAAATAGCCACCACCCCCCTGGAATAATGGCGGATTCTGTAGCGTAATATAAAACTAGAATATTGCCCTTGTGTGTATGTGGGTCTCATGAATCCAGTACCAGGCCTGTGTTTTCAGATACAGAATGAGAATGGCTGTGCTCACCCTCATAGGTTACAATCAATACGTTTGGATCGTCCAGGGCGCGT…	http://ccgb.umn.edu:8088/ForestTreeDB/nimbus/unigene.do?id=13312
13325	7414		No apical meristem		TACCGGAAAGCCCATAATTC	TCTATCAGACCCAGCCAAGG	√	√	√	0	GGTCATTAAAATTAAAATGGTCAAAATTTGAGTAAACCCATAAAATCTTGATATGAGTCAACACACATAAAATCTTAAATCATTTCCAGTGTACCGGAAAGCCCATAATTCCTTGGGTGAAAAATCCCAAGATTGGATTTTTCCAATGACAGCTTTTTCCCATAAAGGAATACTCGTTCCAACCTTTCCTCATATGAAGATGAAAAACTGGAGATGGTATTATTTAAGATTTTGGGATGGGTTTCAACCAAAAACAGCCTCCTCCTTAGGTGCTGTTTCTGGTATTCATGGTTAAGTTATTCAGAAATGCTTACCTGATCACTACTTTCTAATCTGGATTGTGCTAGAGATAAATTGTGGGAACTGTGAGTGCCTTTTGTTTGCTGTTCCAAGTGATTA…	http://ccgb.umn.edu:8088/ForestTreeDB/nimbus/unigene.do?id=13325
13376	7465		WD40		ATGCCTGTGAGATCCCTTGT	CCAATGTCAAGCAAGCAAACT	√	√	√	2	GATTGCCACCATCATTACAGAACAAAATTGCCAGATAAATTTTACATAGATAACGCCAATCAAAGTTAGAATCATTCACATCACACAACCAACTGTAATTATCCCATCTTCAAAATCCAGATGTACTGGCTTGGAACCATAGACGCGGGCCACTTGAATAAACTCTAATAACCAAATATATACCCATGCCTTATATCCAATGTCAAGCAAGCAAACTTGAAAAAGGTAGAAACCTTTCCAATATAGTCAGTATGGGACAGGTAAAATTATAGTTTTATCTCCTTCAAAGAATTGCATCTGATTTTCTTTGGCTTAAAACTCTGGATACTTAAACAGCCTAGGAAA*GGATGGTTGCGACTTCACTCCACAAAACAATAATTTACCAATAAACCATTCTC…	http://ccgb.umn.edu:8088/ForestTreeDB/nimbus/unigene.do?id=13376
13403	7492		SWI/SNF complex subunit		CTGCGGCTTCTGTTCTCTCT	ATGCAAGACCATTTGTGACG	√	√	√	1	AGAAACTGGAAAATGAAACTCTACCACTGGAGCATAGCAAAGATTCTGAAAAGGACACATCTAAGATAGAGAGTGTTTCTGCCATACCCGAAGCACCAAAAGAAACAGATATGGTGGAAGCAACACCATCCAGACAACAGCCCGAACTTGGAGATTCTGGTTCCAATTTGGCAATGAGTGAGGAAGAAACAGGTAAAGTTGATCCTGAAAAACCATGTAGTGCAAATGACAAGAAATGTTCTGAGGATTCAACTGAGACCGAAGATTCTCGTTCTTTAGACAAGTTGAAGGATGAAAACGATAAGAAATGTCTACAGGATTCAATTGAGACAGACAACTCTCCAGACAAGATGAAGGATGCAGATGAGAAGAAATGTCTACAGGATTCAATTGAGACGA…	http://ccgb.umn.edu:8088/ForestTreeDB/nimbus/unigene.do?id=13403
13417	7506		Aldo/keto reductase		CCATTCTCTCCCCAACTTCA	CTGAGGCTTCTGCATCAACA	√	√	√	2	TTTAGATATAAATACATGCATAATGTATTTTATTGTTTTATACCAAAAAAACAGAATGGGAAAAAGAATAATGTTCCTTAAAAGAGATGCCCCGCCCTCCCTACTGAACAGATTTTATTTGCATATTTTGAAAACATAGAATTCTTCCATTCTCTCCCCAACTTCAGATTTTACTGGCATATGTTAAAAACACATTATACTATAGCTTGCCATGAAGACAGAGGAGGTGTTTCTGCATTCATCCATGTGGAATCCATGTTCTCAAATCGATCTCCAAAGACACCAATTGAGGATACCAAATCTTCTAATTCCTTCATCTCCAAAGGTGTGAGATCTATAAAAAGAGAACCTATGTTATCTTCTAAGTTCTTCACTTTGGTTGTCCCAGGTATTGGTGCA…	http://ccgb.umn.edu:8088/ForestTreeDB/nimbus/unigene.do?id=13417
13441	7530		High mobility group		AACGATGAAGGATGCAAAGG	CATTGGGTATAATTCTGCTGGT	√	√	√	2	CGGACATCAAATAAACCTGAGCTGCTCTGTCCACAGCATGAACACCCGTAATTAACTTACAAACAGGAATTAAATTGCACGAAGTTTAAAATTGATATCAAATAAAGCTGCAACATGAACAGAAAGAGGGATTGTAAATGACAGCCAGATCGATTGTAAAAATCCTCTGATTTGAAACCGCTTGCTTTCCTATTATACAATAATAGGCATCGCTTCCAAACGAAACTATTGTACAGTAAGCGACTTTCTACAACTATGTTATTACCCCTGAAGAACAATTCAGGTGTAATGTTTGCTGTTGTTTCATATCATCGCACAAAATAGTGGTGGGATTTTCTTTCACTGCACACAGATTTTTTTTT*AAGGAGAAGCAGACACAGGAGGGGGAGGAGCAAAGT…	http://ccgb.umn.edu:8088/ForestTreeDB/nimbus/unigene.do?id=13441
13465	7554		zf-C3HC4		GCCGTCCTTTTGGTAACTTG	TACGGAGGAGGTTCTTGCAG	√	√	√	0	ACAAGTATATGAACCAATTCATAAAACTGATTCTTAGTTTCAAG*TG*TCTGAAATCACATATAAATATTTAGACAACATTAAATCTTTACTGTCAACGAATTAAAAGGACATCGTAAAAATGCTTTTCGGGCTGCCGAAAAGCATTTCTCAGATACCAAGTGTTCTAAAATTGAAAGCTGCGACAATCCAATAGTATATACTAAGGGAATGGTTTCCAGTAATAAACTACAAAGGGCCTCAGATTAGGAAAAATCTGCCAAAGCACTTTAGAAAGACTATTAAACACAATTTTGGATATTCACTTCAGGCGTCTCACATATACAGTTTTGGAGATTTTCAACAGAATTGGGTTTAGATCATAATCTCATTTCATGCCAATAGATCATAATCAAATTAA…	http://ccgb.umn.edu:8088/ForestTreeDB/nimbus/unigene.do?id=13465
13471	7560		WD40 repeat family protein		CGACGGAAGTCTGAAGAAAGA	CGAATGAAACAGGAGGGTTC	√	√	√	1	CACTTACAGGACACAAGCGTGCTGTATCAAGCGTCAAATTCTCCCCAGATGGGAAATTATTGGGGAGTGCATCTGCCGACAAAACCGTGAGAGTATGGTTTGCAGCCGACGGAAGTCTGAAGAAAGAGCTTCAAGGCCATGCGGAGGGCGTTTCCGACTTGGCATGGTCGTCGGATTCCCACTACATTTGCTCTGCCTCCGACGACAAAACCCTGCGCATCTGGGACGTTCACACGGGCGATTGCATCAAAACATTGAAGGGCCACACCAATTATATCCTCTGTGTTAATTTCAATCCGCAGTCGAATCTTATAGTTTCTGGCTCCTTTGACGAGACTGTGAGGATTTGGGATGTGAGGACGGGGAAATGCTTGAAGGTTTTGCCTGCCCATTCAGACC…	http://ccgb.umn.edu:8088/ForestTreeDB/nimbus/unigene.do?id=13471
13472	7561		PHD		AGGTGCGGTCATCTGAATCT	CATGCTGTCCCAAAGGTTTC	√	√	√	2	AAAATAACACTGTATGTCCAAGATGGCTACTCTGGAGAACACAGATTATCCCATTCAGCATTAAACCCTTGATGGATTGAAACTGTAGTGTTTTACAATGAGCATTAAGAAATAACAAGCAACTAACCCAATATGCATACAGCTGTATTTCTTCATGCTGTCCCAAAGGTTTCAAAAGTAAGTGTATAACTTTAAGTAGAGAGCTATCAAAACTTTTGAAGTCCTACAGATTATAATTGTTGTCTTACGATCAGAAAAACAAACAAGTAACTAGCTCAGCATGCATATGGATGTTGCATTTGTCTCTATCTGGCCTCAAAGGTCACACTGTGCCTCAGCATGCCTTAATCATCAACCTCAATTGCAAGAAACAAAGCTCCAGTGACTCCAAACACTTTT…	http://ccgb.umn.edu:8088/ForestTreeDB/nimbus/unigene.do?id=13472
13473	7562		zf-C3HC4		TCCAGGCTAAATGCCTAACTG	GTGGTGGAATGTGCTGTTTG	√	√	√	2	TTTTTTTTTTTTTTTTTTTTAAAATGCAACCCTGCTATAGAATTCAATCAAATAGGTCATCACTCCCCGAGTGGAAGACAAATATATCTGTAAAGAGAGAACAAAAAAAGTATATACATGTACAGAACTTCATATACAAGATCCAGGCTAAATGCCTAACTGTTTGACTGATGGGCCATGCCACAACAATTGACAGATAGGGTGTCCTTACTTTCTAAAAGTAAGGACAAAACTAAATTATATATAAAGGAAATACAGAGGAGGAAACCCTTGATGGGTATCTTAGATAATCTATCTGCGCTGAGAATAATTTTAAAAACTTGAACGGGATAACAATAACAAAAAGCTACCTTAACCACCACATGCTGTTGAATCCATGGCCATGGAAAGAAGAGAACC…	http://ccgb.umn.edu:8088/ForestTreeDB/nimbus/unigene.do?id=13473
13513	7602		MYB		GCAAATGCCACAGACGAGT	GTCGGGAGAGACAAGGATCA	√	√	√	3	ATTTATGATGGTTGAAAGCGAGAAGAAATAACAAGTGGATCGATCCAAAATATAAAGGAAGAGATGTATAATAGGCTTCTCTCCGCTGTCCTGGTGACATATAATTGTGTACTAACAAATCATTCAATTCCGTTGAGAATCCAGAGGCTCCCGAGTTGTTATTTTCGGCACTGAAGGTATTCATCCAGGCCGATTCATAGTTTTCCTCCTCAGTCGAGCTAGATGCAGAAAAAAACAGTAAATCATCATGTTGGGCAAATGCCACAGACGAGTTTTCTATTTTTGTATGATTCTCCATATGCCTTGCATCCATGAGTACTGGAGACGCAGCTCTCTCATGGCTTGCAGCATCTGAGTTATATTGATTATGAGAAATGGACTGCATCATTTCTGAGGCAT…	http://ccgb.umn.edu:8088/ForestTreeDB/nimbus/unigene.do?id=13513
13515	7604		exonuclease		CTGAAGTGGAATGGCCTTG	GGCAAGCAAGAAAGGAAAGA	√	√	√	2	TACTGAAAAACTAACATTAATTTTATTTGTAACAGCTAACAAAGATG*CAAGCGGTAGAAAATATTGTCACAGGCACACTCTTAGTTCATTATGCCATGGAAGCATAAAGTTGCTTACAGTTTCAGATAACATTGCCGGTATTTTTGCATCAGTTCAGATTCAGATATATGCATGCATCATTTCTAGGTTATTAAGCTGAAGTGGAATGGCCTTGGATATCAATCATTAACATGGTAAATGATTACTGACCACAAAACAAACTTATAGGCCAATCAGACGATTCATTCAGATAGGAGGCTATATATATAACGCCACTGCATTCAGATCAGCATGGATGTACATTCATTGTTTTCTTTTTAGGTGGACTGTAAGCTCTTTTCAGGACAACTCTCACAAGA…	http://ccgb.umn.edu:8088/ForestTreeDB/nimbus/unigene.do?id=13515
13537	sb11	AF051207	Ribosomal protein	sb11	GTATTACCCAGCTCAAGTTCC	AACTATCCCACCACTCCTGTC	√	√	√	0	GCTGCATTCAGAGGAGGTTTTCGATATGGGGGCATATAAGTACATTGAGGAGCTATGGAAGAAGAAACAATCGGATGTAATGAGGTTCTTGCAGCGAGTGAGGTGCTGGGAATTTCGTCAGCTTCCTGGTATAGTGAGGGTTACAAGGCCCAGCAGGCCTGACAAAGCTCGACGTCTCGGCTACAAGGCGAAGCAAGGTTATGTTGTCTACCGGGTAAGAGTCAGGCGTGGAGGTAGGAAGAGACCTGTTCCTAAGGGTATTGTTTATGGTAAGCCCAAGAATCAGGGTATTACCCAGCTCAAGTTCCAGCGCAGCTTGAGGTCTGTGGCAGAGGAGCGAGCTGGTCGAAAGTTGGGGGGACTAAGAGTTCTGAACTCCTACTGGATAAACCAGGATTC…	http://ccgb.umn.edu:8088/ForestTreeDB/nimbus/unigene.do?id=13537
13549	7638		Homeodomain Leucine Zipper		CAAAGTGGTTGCACCTAGCA	GAAACAACAGCAGCAGCAAG	√	√	√	0	AGCAAATTTAATACATAAAATCTCT*GAGGTTGCAGAATGATTTAACCTGCCCACAGCCTCCGAAGATGATTAGCAATCAAGATGCATCAAAGTGGTTGCACCTAGCATGCTATACAATATCTATTGATGGCTTTGACAACTACATCAATAAAATAATATCATCAAGTATTAACTTTGTTTCTTCAATGCAAAAACTTTCAGTATGAAATATAACAGAATAAGTCTTATAAATATCCATCCAC*AAAAATCCCTATCCGGCACTTATCCACCCTTGTGAAATCACGGCAGAAACAAAAACCCAATTGAAGAAATTCCCTATTTTCCCCGTATATAAAATATACCAAGTTCTTTAATCAACAACATCAATAACAATAAACCCCAATACAAAATAAAACAA…	http://ccgb.umn.edu:8088/ForestTreeDB/nimbus/unigene.do?id=13549
13551	7640		LIM transcription factor		GCAAACATCACCATGCTCAG	GTATTCTCAAGCGACCAGCA	√	√	√	1	TATTCTTCTTTTGAAGGGGTGTTGTACTGCAAGCCTCACTTCGATCAGCTCTTTAAGAGAACTGGAAGTCTTGACAAAAGTTTTGAAGGAACTCCTAAAGCTGTGAAAAATGAGAAGTTGAATGATGGTGAGATTAAGACACCCAACAGGGTCTCTGCTTTGTTTTCTGGCACACAAGAGAAATGCCTTGCTTGTGGAAATACAGTTTATCCCATTGAAAAGGTTTCTGTGGAAGGTGTGGGATATCACAAACAATGCTTTAAGTGTATCCATTGTGGTTGTGTTATCAGTCCCTCGAACTATATTGCAATTGAGGGCAGGCTTTATTGCAAACATCACCATGCTCAGCTCTTCAAAGAGAAGGGCAATTATAGCCAGCTTATCAAAACTCCATCTGTC…	http://ccgb.umn.edu:8088/ForestTreeDB/nimbus/unigene.do?id=13551
13578	7667		Homeodomain Leucine Zipper		ACTTTGAAGCCATCCCATTG	GAAGCCCTCAAATGTTCTGC	√	√	√	0	TAACGTACTGATCTAGATTGATATTGTTCTCT*AAAAAAACTACTTTGAAGCCATCCCATTGCTAACTATAAGTCTTACAGTAGTCAGTCTGTTCTACTACATAATATGCATACCTAGAAAGGAATTAGAAGAGCAACAGCAAATTGCCTAAGTGTTATGCTCGAAAATCATAGATAAGTCTGCCGGATCAGCGCAATTAATCACTCTTTTTCCCTAACGTGTTCTTATTGTTGTGCATCCAGACCTTAAGCACGCGTCTTTTCACACCGATGTCTTGACAGAACTGCTGCACAGCCTGCTCGTCATGCTTTTGGATTCTCCATCCCACTTTCTCTGCAAAGTCCAGCATTCTATCCTTCTGTTCTTGCGTGAACTTGGTTCTGAAACGCTTCTTGAGA…	http://ccgb.umn.edu:8088/ForestTreeDB/nimbus/unigene.do?id=13578
13584	7673		zf-C2H2		TGGATTCGAGCGCTAAAGAA	CGTCCGGCGTTTTATTTATAGT	√			0	TCCCCGTCATCATAGACAACAAATGATCGTATTCACCGTAAATGAAACCACGCGGAAAAATTAACATATTCACCGTAAATCAAACCACGCGGAGCATGGGTTTAGATGAGCGAGAAATATACGCTAATTCAAAATTTACACAACGGCTACCTACCTACTTCTACTTTCTAGGAGGCGTTTTTCTTGACTCGGTTGAACCAGATAGAACCCTAACCTTAACCCGGACGCCTTCGGTTAACGTTATCATTAGAATGGGAAGCATTCTGATCACGCTGTGAAGGAGGTGGATTTGAAGAGGAAGAACGAAATCGTAACAAATAAGATAACAGATTGCACCTGTGACGATCGTTTCTGCTGTTCGGAGCCGGCCGAGCAGTACTGTGAACTCTCATTCCTGAA…	http://ccgb.umn.edu:8088/ForestTreeDB/nimbus/unigene.do?id=13584
13592	7681		zf-C3HC4		CTGCGGACATACACGATCAG	AGCACATGGACCAAAAGCAC	√	√	√	1	ACAAAATAGCACATGGACCAAAAGCACCAATATGTACATCGTCTGTTAAATAATTTAGTGAGATGATTGGGTCATCTCCAATATATTTTGCAACAAATGACAATGAATTACTGAATAAAGATTTGGACAGTCATCGTTTAGAAAAATATTCTAGCCTATATGAAGTCAATTGCCTTCCAAGGAATTATGTATTTCAATCTGTGCTTGCATTGCCTTACAGGCTTTATACATTCAAAGCTGTTTTCTTGCAAATAGGGCATAGATTTTTCAGTAATAACCATTTTCTGATGCAATCCGAATGGTGTTTATGGCCACAGTCTAGAACACCCTGTTCTTCATTGTCCTTGTATTCCTCCCGACATATACTGCAAAGTTCATCCTCTGGCTGCTTCTTGGAGG…	http://ccgb.umn.edu:8088/ForestTreeDB/nimbus/unigene.do?id=13592
13594	7683		Actin		TTGGAGCAAGTGCAGTGATT	GTACTGGACTCAGGGGATGG	√	√	√	0	AAATTAAAGTATTAATATATGTTCTTTG*ATCT*CATTTGGCAGATTTAAAAATCTGCACTACAACCAGATGCAATTGATTGAAAATAAAGGAAATAACCCATGGTACACTATAGTGAAAGAACAAGAAACCAATCATGGTACACTACAAAAATTCAGTTTGTCTTGAATATAAAGACATAGACAGGTTGGAAAAACCAAGGAGGCTTTAAGAGATAATGTTGGATTATATATTATTTATTTATGGCATCAATGCCCAATCACGATACCTCTAATAGAAAAATCCTAATATTTTTCCACCAGCATTCTTTCTCCTCGCTTCATCGTGATCCATGATACCAGCAGATGTTGTGAGAACAATGAAACCAAACTGTCTAGATGGAAGCAAGCGAGCAGTCCA…	http://ccgb.umn.edu:8088/ForestTreeDB/nimbus/unigene.do?id=13594
13670	7759		C2C2-Dof		ACGGGACGTTTTGTTTGAAG	TTCGCCTGAATCCCATAGAC	√	√	√	2	GAACAACTTCGGCTCCGCACCCGCCATAGATTGGATTTCATGAATTATAGCTCCGAATTCCTTTGGATTTGGGGTGTTTGTTTGCTCCGGAAACAAGTGAATTGCGGGCGGATTTACTGGTGGCTTTTATCTCCATCCTCTCACAGGAGGACGGGACGTTTTGTTTGAAGGCTTCTTCGCCTGTAGACGTTTTGTCGCCTGCTGCTATGATGAAAGATCAGGAAGAGATGGGGGTGCTGGAGGGAACAGGAGATATGATGGATTCTTATCCTCCAAGGCAGTTGCTTGATCGTCGGCTGAAACCACAGGGAGATCAGGAGATTCTCAAGTGCCCTCGATGTGATTCGACCAACACCAAGTTCTGCTACTACAACAACTACAGCCTCACTCAGCCTCGCC…	http://ccgb.umn.edu:8088/ForestTreeDB/nimbus/unigene.do?id=13670
13670	7759		C2C2-Dof		TCCGGTGTCTATGGGATTCA	CAAAGCCATCCTTCCAATACA	√				GAACAACTTCGGCTCCGCACCCGCCATAGATTGGATTTCATGAATTATAGCTCCGAATTCCTTTGGATTTGGGGTGTTTGTTTGCTCCGGAAACAAGTGAATTGCGGGCGGATTTACTGGTGGCTTTTATCTCCATCCTCTCACAGGAGGACGGGACGTTTTGTTTGAAGGCTTCTTCGCCTGTAGACGTTTTGTCGCCTGCTGCTATGATGAAAGATCAGGAAGAGATGGGGGTGCTGGAGGGAACAGGAGATATGATGGATTCTTATCCTCCAAGGCAGTTGCTTGATCGTCGGCTGAAACCACAGGGAGATCAGGAGATTCTCAAGTGCCCTCGATGTGATTCGACCAACACCAAGTTCTGCTACTACAACAACTACAGCCTCACTCAGCCTCGCC…	http://ccgb.umn.edu:8088/ForestTreeDB/nimbus/unigene.do?id=13670
13703	7792		MYB		GGGAGTGCTTATGCCGAGAT	TTGGACACCTCTTCCTCTGG	√	√	√	2	CAGTATGAACTATTCAACTGAAGCTTGGAACACAATTGAATAAAATTGTACACCTGGGAGAAATGATCAATGCATAAAGCACACTCTCAACCAGGTGGCTTTAGAAGTCAGTATAGCCTAACATGATTTATTTTGCAGGGAGTGCTTATGCCGAGATCTTACAAACGTTTCCTTCGCTGGGCTTGTGTTTTCTTCCACTTGATGCATTCCTCAATGACTGCCATGTGAAAAAGTTGGACCATCTAAGGTGCAGATAAGATAATCTCTATGAAGAAAAATTAGCACTTTTTGCAGCAAGGTAAGGAGTAATCCAAGTTGGACCATCTAAGGTGCAGATAACCTCTATGAGGAAAAATTAGCACTTTTTGCAGCAAGGTAAGGAGTAATCCTGTACCTTTG…	http://ccgb.umn.edu:8088/ForestTreeDB/nimbus/unigene.do?id=13703
13717	7806		histone		CAGTCCGAAGCAAACAAACA	CGCCAAGAAACCTAAAGCAC	√	√	√	2	ACAAATTTCAAACCTTCCGCATGCATTCAATGCAAACAAAATATTTTTACAGTCCGAAGCAAACAAACATGTCCACTCAGGGATTGTTTGCTGTTTTCCTTTCACAACAACATCCATCCCTTGAGCAGATTTAACCTCATAGAAGAGTGACGGAGCACAACCAGAATCTGGGACAGAGATTAAAATGTAAAACCCTTTGACCAAAAACACATCTCGTTCTATAAACAAAGATGGTGGCAGTAATAACAATAGTAATACTAATAATAATGTACATCTGATTTTGGTGGAAATAGCTTCATTTCTTCGCTTTCTTTGCAGCGCCGCCTGCTTTCTTCGGCGTGGGCTTCTTCACAGCCTTGGGAGCTACCGGCTTGGCGGCCGTTCTTGCAGAAGACCTCT…	http://ccgb.umn.edu:8088/ForestTreeDB/nimbus/unigene.do?id=13717
13760	7849		Homeodomain Leucine Zipper		TCCATCTCAAAAGTCACAGAATG	CCACCTGCTCTCTTTCCATC	√			3	TGAAAAAGTTCAACAGAGTACACTATTTTTATTGATCACCCTATCTACGAAGAAAGCGTTTATTCATCGAATGGATTTACTAGCAGTGCGAATATCCATCTCAAAAGTCACAGAATGGCTAATACTAGGTCAATTAAGATGGAAATTTATATACAGTGCCTATTATTATTACTTACCCAGAAAACTAGTTTTTACGAGTGATAATTAAAATATTCCACAGCACTAACAAACAATAATCCCTTAATTATCTGGTCTCTTTATTAATATTATACCAGAGATATATAAAT*GGAGACATAACTTACACTTCTCCATCGATCGGAATGCTGGATTGGATTATCACCTGCGGATGCGATGGCACTCGCATAGGGTTTCGTTTTCAACTTTCTTCCTGTGGAAGC…	http://ccgb.umn.edu:8088/ForestTreeDB/nimbus/unigene.do?id=13760
13768	7857		Putative DNA binding protein		GAATGAGCTGACCTCTTCGTG	AAGGACAAGTAGTGGGAGGGA	√	√	√	2	TGAAAGACGATTTGAAGCAGAAACTGCGAATTGGGTGCCTTGGTTGAAACTGAATGCCAAATTCAGACGGGTCAACCGTTACAAACAAGTGTTGGACAGAATCATGCAACTTATTCTG*GTGAGAAATTATACAAGGCAAACAAGCTTGGAAAGCAAATCTTTTTCGTTAGAGCTGAGATGCTCTATTTTCTCCTTCCTGTTCGAGCGGAACGATGATGACGAGGAACGAATTTATTGCCCAACCCAAAGTCTAACTTGCCCTGAAAAGGGTAAAGCACAGCACAACTCTGAATATTGTTTGTACACCTAATTATGAATGAGCTGACCTCTTCGTGTGGGAGAAGCCAAGTGACCGCGGGGCAAAGGCGAACAAGAATACTTGTGCTAATAGGGAGTAT…	http://ccgb.umn.edu:8088/ForestTreeDB/nimbus/unigene.do?id=13768
13775	7864		S-adenosyl-L-methionine-dependent methyltransferase		AACTCATCCACTTCTGCGCT	ATCAATGGAAACGGACATGC	√	√	√	1	TGAACACTTACAGGGCATTGACAATGCATGCTTCACATTATTCAATGATAACAATTTAAAAAAAAAAAATAACAAGAGGTAAAAACAACGGACCTCTACACAAACACATAAATATTTTATGTAATATATAAATGCCGAAAACATAGTGATTTCCCCATGCGCTTGCCTTTGTGCTCCACGCACTGCGCCAGCTTAAAATATAACAAAATCCCCCTGTCGAATTAAAACAAAAAGAAGCCTGTGTACACTGTTTATTTGTTTTTCCATTATTTCTATGGAAAGGGAAGGGTTATGATTTATGGCACGCCTTCCCGTGGCCATACACGAACCGGGCCGTCTCTTCCGTATATACATGGGTTTCCTTCGACAACGAAGTGCGGACACTCTTATTCAATGTCG…	http://ccgb.umn.edu:8088/ForestTreeDB/nimbus/unigene.do?id=13775
13800	7889		WD40 repeat family protein		TGAGCAAACACCAGAGGATG	TTCTGACGTTTCCCCTCTTC	√	√	√	1	AATATAATGTAGGGAATTGGAAAAGCTCAAATTAAGATTCAGCAATAAAAATAGACATACAAATAGATGGACACTGATTTCAGTTGCAGCACATATTAATTTATGTGCTTATATTTCACAGTACTCTAGAAACAAGTGTTGGACATCTTCAAATATCTTACCAGCAAAATCTGCTGGACCTGAAATAGATGGAAATTGAATAGCAACAGCATTTGAGACCTTACATTCTGACGTTTCCCCTCTTCTTACCCCTAGAAAATGAACATCGCTTTCAGCCTATAAACTTGACTACACAAACCTATTACAAGGGAAGGTAGAACTGGCATAATCTTCACCAGATTGCAAACTACAAATACAGAACAAAACAGCAAAAGCTAATGCTGTACTTTTAAGGTTTAA…	http://ccgb.umn.edu:8088/ForestTreeDB/nimbus/unigene.do?id=13800
13830	7919		4-coumarate: coenzyme A ligase		CCAAATGCAATTGAGGAGAAA	CACCACCAATGAAATCAAAGC	√	√	√	0	TAAAAATTACAACACACTGAGTTTATGTTTGTATTCATCCAATACACAATTT*GGATTAATGAAACACATAAACAACATAACAACCAAATGCAATTGAGGAGAAACTTACAAGCAACTGAAAAGGAAAATGAAAGAACCC*GGGTGAATCAGAAATATGCCAGCGATTCGATGGCGTTCTCTCTATCCTAATTACTCTTAATGGCTGGCTCAGAGAGCAGAATCCATAAATAGATCTCGAAAAAGAGTCCAGAAAACGGTGACATTATTGGAGTGACAGGTCTTGGGTACCCTGCATTTAATGCATGCCCACAAATCCTTCTTGAAGTGATCAAATCCCACAAATCCTTCTTGAAGTGATCAAATCGTGACGAGTGATTTAAAAAAATAAAAATCATGC…	http://ccgb.umn.edu:8088/ForestTreeDB/nimbus/unigene.do?id=13830
13875	7964		High mobility group		GCCATGCACTTTAGATGACG	CTGGAAAAGGCTGCTGAACT	√	√	√	2	ATGATAAAACATCCAACAATCATTTGCCATGCACTTTAGATGACGGTTTAGATGATAAAATAAAATTCCAGAAGGCCTACCTCTGGTCATTTCCATTTATGTGCATTGTCAACCCATAGTTCACATACAAAGCGGGACATGGCAGACCCGACACCCCGTGCCACATCAATACATATTAGTCTCATGTTACCACTCCCCCAATTACGCATGCTTCAAAAGATTAGATACCTCATAGCATTTGGCTAAACCCCCCCCACACATGCACAGAGGCATCCGTTACAATATTATGCCCATGAAACCCCACAAAATTGTTCTCTTAATTAAACAAATCCAGCAATTTCTGGACACACCTACTCCTCTTCAGCCTCACCATCGCCATTAGAATTAGCCTCTTCATCA…	http://ccgb.umn.edu:8088/ForestTreeDB/nimbus/unigene.do?id=13875
13887	7976		zf-C3HC4		TGGCATAGATGGAAAGAATGG	CCGACAACACAGAAATGTCA	√	√	√	0	TGATGGACATCCTGCTATTAAGTCATGCAAGTGGCTACCATATTTCTTGTCTGACCTTACAAAGGATCAACTGGTAGAAGACATAACCATTGGAAAAGCGGTTCTATTTTGGAGTGGTGTTGTCCTTAGCACTGCAGCAGTTGTAGTTCTAAGTTACGCTGCTTTCAGGAATTGGCATAGATGGAAAGAATGGAGACGCCAGAGGCAGGCTCGGCAACCAAGAGAGGATCCACCTGCTTCAAATGCAGCTGAGGATGAATCTGGGAATGTGCCAGATGGGGAATTATGTGTTGTTTGTCTGATGAGACGGAGAAGATCTGCTTTTATTCCTTGTGGGCATCATGTTTGTTGTTCAAGGTGTGCTCAGCTAGTGGAGCGTGACTCCAATCCAAAATGTCC…	http://ccgb.umn.edu:8088/ForestTreeDB/nimbus/unigene.do?id=13887
13888	7977		Tubby (TUB) & Tubby-like proteins (TLP)		TGTGCAACCAGGAGGTAGTG	GGTGGCTCCTCGTACATCAA	√	√	√	2	TTCATAATTAACTTTAAATTCACGATCATTTTACAATATATGAAATTTAATACTTCATCTTACAATATATGAAATTTAACAGTATTACATCTAATAAAACATATTCTAGAGACGCCAGCATTGATCATAATATCTTCTGAGCTTGAACCAATGACGTATCTTTCAATAAATAAAAAACCTTGCATTCCTGGCAATGTACAAAACCAACTATGTACAACAATGCAGAATATGCGAAAAACCTCCATATGAAACTGACCGGTGGCTCCTCGTACATCAACAGTATATGCTACCTTCAGCTGCTACTGGTAGTATATAGGCATCAACTAAGAGTAGCAGACGCCTATCTACCTTATTTCCAAATCACCAAGCTCAAGAGTGTTATAAATTGTGGTAACTAGT…	http://ccgb.umn.edu:8088/ForestTreeDB/nimbus/unigene.do?id=13888
13912	8001		oxidoreductase		TGATAAGATCACGGGCAAAAG	GTGCCTGAACTGCTAGAATGG	√	√	√	1	AAAGTTGCAAGCATTCACAAGTTTCTATACACTATGATAAGATCACGGGCAAAAGGCCAACTCAATTATTTAGAAGTCTGAAAAATAGCATACAGACATATATATGCGCACAGACATATATATATACGCAAAATCCTCTTATTTACAAAATATATCGCTTCACTCATTTTTACTCTCATCTCGGCTTTTCTGGCGGGACATGGAATCCTGCGTACTCTAAACTTTTGAGTATCAAGAAAAAAGGTAATTTTTTATTAGCTGACAGTATTCTCGGATATTGGATTGATCTTCTCTTCTACTCTGATTTGGTGGTCCGAGGGGACTGGGACTGGGGTTGGGACTGGATCGATGAGGGGTACAAAAGCTTCTTCGCTCCCGTTGCATCCAGAACCGCCTTGG…	http://ccgb.umn.edu:8088/ForestTreeDB/nimbus/unigene.do?id=13912
13932	8021		unknown		AATGGGTTGAAATGCCTCAG	ATTGCAGGCTAGAAAAGGCA	√	√	√	0	TAACAACAATAACAGCAAGATTGATAACCGTAACGTTATAGCGATGTGTAGTTAATATTTCAATCACAAATTCAAATTGGCCCATTTCAAATTGGCCCTATAAGGACCAGGAATACTCCTTCCAGAAACCAATAGCTGAAAGTAGGGAGTTTGTTGATGTCATTTCCCACTTCATTAAGCTTATAGCATACACCTTCAGCCTTGAGAGCACAGACCACCTTAGGAAATGCTCCTAAACAAATAGAAATGAGACTATTTTCTCACATCTAAAAAGAAAACAAACATCTATCAAAAATGAATGGGTTGAAATGCCTCAGAGCTTTTAAACATCCTTTGAGCTCCTGGCGTGATCAACTTTGTAAGAATAATTACAGAAGAGTTAACCTTTTATAAGGTAGC…	http://ccgb.umn.edu:8088/ForestTreeDB/nimbus/unigene.do?id=13932
13945	8034		Gibberellin regulated protein		CATGCAGTGGTTTCTTCCAA	TAGGGTTCCAGGGAGAATCA	√	√	√	1	CTTTATCATATATAAATCGCTACAGTGTGATTTATTGCCAAAGACTTTCCACAAGCTTGGACTTCAAAACCTCAAAAACAGAAAATACAAGGCAAACCATGCAGTGGTTTCTTCCAAAACAGAAGAAAAATGAACTGGAGTTAATAGCAATAACAGCGAAATCACAACAAATAAAACCCTAGCTATAGCTATATAGCAATCTGCATGCTACAGAACATTCCTTACATAATTCTGTACAGACACTGTGATCTATAGTGATCTGCAGAAGACAAGTACGAGATATCTTCCCTAAAATTTCATGCGGCGAGAACAGTGCTCAACCTGGCTAGTCTTGTTGGATATATTGACCGTAACATTGCAAGCCGAATATACAATTACATGTCTCTTGATAATATGCAG…	http://ccgb.umn.edu:8088/ForestTreeDB/nimbus/unigene.do?id=13945
13948	8037		unknown		TTCCAGAGAAGGCTGACACA	TGCTCTCAACACACGTCACA	√	√	√	1	AGAGTGACACAATCCAATCTCCAGTTCGTATTGAGGATTGTGCTATGGAAGTTGGCATTGATTCCTTTGTAGATGTTTTTGAAAGTACAAATGTCATGCAATCTGGTGCTTCAGACCATGCTACATCTGCAGCTGAAGATAGAACACGTGGAAATCAAACTGGAGGTTCAGAGAACCTAAAAGGAAGAGATCTCAATTTTCTTTCACTGGAGTCAGTTTCATCTTTGCATGATAACCCTCTATCTACTGAAATGGATGTGAATGTGGACAATATACAATACCGTCAATCTGATGTCAATTTAATCTTGGAAGCACACGACCAGAGACATGCTTGTACTGAAAATTGTGCTTTGTCCCAGAATGGACATTCCTATTCTGAACAAGCAAGAGAGAATGCAT…	http://ccgb.umn.edu:8088/ForestTreeDB/nimbus/unigene.do?id=13948
13988	8077		AP2/EREBP		GCCCAAAAGCGAAGACAA	GACAAGAGTTCCCGGCATAG	√	√	√	1	TAACGAAGAGACTTTACTCTGCTTGCGAGATCTTACGGATTGTGTAAATGGCTGTGGAAACCATGCGCAGAGCGAGGGTGGGGATCGGAGGTTGCGAGAGCGAATCCCGGGCCGTCAAAGAAA*CCCATTTCAGGGGCGTGAGGAAGCGGCCGTGGGGAAGATTCGCAGCGGAGATCAGAGATCCATGGAAGAAAGCTCGAGTGTGGCTGGGCACATTCGACACTGCCGAGGATGCCGCCCGCGCCTACGATGATGCCGCCAGGGCCTTGCGCGGCCCAAAAGCGAAGACAAATTTTGCTCTCGCCGCCGACAACACTGCCTCGGCTGCGCTCGCTCGGACGACCAACGCCCGCTGGACTCGAACGCTGCACCCTCAGAAGCAGTGGCCTCATGATCTG…	http://ccgb.umn.edu:8088/ForestTreeDB/nimbus/unigene.do?id=13988
13991	8080	DQ399069	MYB (R2R3 class)	Pg-myb5	TTTAGAACGATCCCCGAATG	ATCTCATCCTCCTCCTCCAT	√	√	√	3	GCACGAGGCTTGCAGCTAAGTTGCTTCATTCTCCTGTGTTGAAGATGGGGAGATCTCCCTGCTGTGAAAAAGCTCATACAAACAAAGGGGCCTGGACCAAAGAAGAGGACGACCGCCTCATCGCCCACATTCGAGCCCACGGCGAAGGTTGCTGGCGCTCGCTTCCCAAGGCCGCAGGGCTGATGCGATGCGGGAAGAGCTGCAGGCTCCGATGGATAAACTACCTGCGTCCCGATCTGAAGCGGGGAAACTTCTCAGAAGAAGAAGACGAGCTCATCATCAAACTCCACTCCCTCCTCGGCAACAAGTGGTCTCTTATTGCAGGCAGATTGCCGGGGCGGACGGACAACGAGATAAAGAACTACTGGAATACTCACATCAAGAGAAAATTGCTAAACA…	http://ccgb.umn.edu:8088/ForestTreeDB/nimbus/unigene.do?id=13991
13996	8085		GRAS		GCATCATTTGCATCTTCCAC	ACCGGATCAACATCGAGAAG	√	√	√	0	TATAATTTAAATTGGGGCCTTTAGGCTGACACAAGATCTTCTGAAGTCCTCTTCTGAGCATGTATTGACAGAGTGTCTGCCACATACCATAAAATACAAATCTTTGAAGTCATAACAGAAAGACAAAGTATCCATTAAAGCTAATTCTGTATATAATTATCTGGCTCTATGCATCATTTGCATCTTCCACATAGTTATGAGTTAGTAAATCATCAGTTGACTATAAATATCGGCCTCATGTCTTCCTGAAATGAGTGCAGGCTGCACCAACAACTCAAATTGGCAAACATTTGAATAGAATAGCAAATTTTGTCACGGTATTGTTGAGGGTGGGTTCAACAAGTCCTCGCTAACAGCTTTCGTTACCTGCATCTGAGAAGAGATAAAGAGCACACACCT…	http://ccgb.umn.edu:8088/ForestTreeDB/nimbus/unigene.do?id=13996
14005	8094		Clp protease		GGAGGTTGGTTGTTTACAGCA	TCAATCCATACAGATTCACACAGA	√	√	√	1	AAACGAGTGGTCACTTAGTTTTCACATCTCCCTCTGTGGGGATTTCGTTCGACATTAACACTTCTCTCCTCTCCTCCGTATGAAACGATTCGTGTGATTTCAGTGTCGGACATTGGAATAATAAGGGTTTTGGGAGGCGGGGGCGCTAAAACCCAGAAATGGATATGTCCGTTCTAGCGACCTCTATGCACACAAAGAGCCCTGGTATGGCTTGCACGGGCATCTCTGTCTCAAATTTCAAAGGAAGTTTCCGGCCTGAGAGCCGAATGCGGAGGTTAAGTAGCTGCAACAAGGCCTTCTTCGATGGCGGATTGAGAAGCCATTTTGTAGGCAAACCTTTTGTTGGAGGAAGCGAGCATAGTCAATTGGCCGGGCAAGGGCTCTTTTCTGTCTGCAGAA…	http://ccgb.umn.edu:8088/ForestTreeDB/nimbus/unigene.do?id=14005
14013	8102	DQ399065	MYB (R2R3 class)	Pg-myb9	TTCGATCCTGTTGTGAGCTG	CCAAGTGCCCCTTTATTTCA	√	√	√	2	CAGATTCACGATATACAATTCAAAAGAAAAACGACAGAAATCGAGAACGCTTTCATCACTTTACAGTTCTGGCCCTTCGGGAGACACCCATTTTCCCAATAAATTCCAATCCAAGTGCCCCTTTATTTCAGACGTTTTGAAATTATCCCTCGAGGCCGCACCATGTTTCTCGAATTTCTCCATTTCACTGCCATAAGATCCTTTTTTATTTCTTCAGCATTAAGCCTACTTCTCTAAACACTGGAGCTACAGAATTCAAGCCAGGCCCCTGATTCGAACACTGCGATCCGTTGGTATAATTCTGGACCTCCTTCGCGATCATCTCCCGCATAATAGACAGCAGACTTCCCCCAAAATTAGAAGAATCGCCCGAACATCCTCCGTGGGAATTACCGCTAG…	http://ccgb.umn.edu:8088/ForestTreeDB/nimbus/unigene.do?id=14013
14026	8115		WD40		CTCAGCCTTGGACTCTAGTGG	GGCATTCTTCATCAGCCAGT	√	√	√	3	TTTCTTTCTTAAATTCTCGGATTGTCAATAGATGTCATTCTTGTACATATCGTGCGATGCTTGCTTTCAACTTAAACATGTTTACAGTTCAAGGGGTATCAAAGTATGCTCAGCCTTGGACTCTAGTGGAATACATCTACAAGGCTACTTATAACCAGCAAAAAAGCTCTGCATAAGCTTGATCATGAGAGCATTTAAGGTCCACGAAATAGTATGTTTACAGTTGAACTTAAGGAGTTCCTTTCAAATGATTAATGCAATATAGATCACAAGACAACTTTCTTCTTTGTACATGTCAAACCCAAGTAATAGCTACTGAATGGCGAAATACCCCTTTTAACATTGTGAGAAATTTGAACTCTTCCTCCCTGAAGTGGCATAATGACTGCTTTATAATAG…	http://ccgb.umn.edu:8088/ForestTreeDB/nimbus/unigene.do?id=14026
14027	8116		Homeodomain Leucine Zipper		TCCACAAGATGCTGCTTACA	GAGTCCTCATCCACCTCCTG	√			1	TGCAAATCAAAAGATCAAAATGCTTAAGAAATACCTTTTACTGATAGGTCTTAATAACTAAGCATCTGTCCTTTAATTAAAGAGAATGCATCCACAAGATGCTGCTTACATGATCCATTAGAGCCTTTAAAATCTTTTAGTAGGGTTGTTCTGTCCAGCTGGCATAAAACTTAAAGTTACAGAAGCTTCAAAAAGCAGTAAACCCATTTGTTTGGATGATAAGATCCCAACATGGCTTTTCTATTGAATTTACATCCCAAAACTGGTCACACAAAAGACCAATTCACGAACATGAAAGATATGCAATGAGTAACGTCTTCATCATTAAGTACCTTCCACGCTATAGCTCGATCATATGAAACAGGCCTGCCCATACTAGAAATGCATATTCCAGCAGGC…	http://ccgb.umn.edu:8088/ForestTreeDB/nimbus/unigene.do?id=14027
14036	8125		Nuclear transcription factor Y subunit B-3		GAGCTTGACCCATTCCAGTC	CCAAGGAGACCGTACAGGAG	√	√	√	2	AAATAAGTTAAAATAAATATACAGAAGCAGATTCAATACCTACTGAATACAGACATTTGTGAAACAACATTTCCTGTGAATTTTCTCAGCACAGTTAGTAACAACAACCCACCCACCCATTTTTCCAGTCTTCTGAGCTTGAGAGACTTCTTTAGCACTTTAAAGCCCCCTCCTGAGCTTGAGAGATTTCTTTAGCATGCAAGAGCTTGACCCATTCCAGTCAAAAACTGGTAAGGCTGCAAAGCTAAGAATCGGTTGGGTTGGTGATGCCATTCTGCTTAACTAAGGCGCCTGTTGTCCCCACATAAGCAATAAAAATTAAATAAAAACATAAAAGAAAAGTAAGTATTTCTACCATTGGCCCCTGGGGGCTTGCTGCTGCTGCTGCTGCCCACTGCT…	http://ccgb.umn.edu:8088/ForestTreeDB/nimbus/unigene.do?id=14036
14054	8143		B-box zinc finger (CONSTANS)		GACCCTCGGACATTCACACT	CCATCGCCCATAACAGATTC	√	√	√	2	TAGAGAGAACCAAATCAATGCCCATATACATTTTAGTTCCAATACTGTATATGCGAACATATATACATCCAACACTGTATATACGACATATACTCCACAAATGCTATAGATCTAGCTGCACGGTTATCCTCATCCTGTAAAATCCCTCAATGAGTAGGTAACATTGCCCGAAAAAATGGGTAGTAATGAGGGTAATGAGTCTGACCCTCGGACATTCACACTTCCTACGAAGAGCTTTAAAAACAAAAGGTGATCATTGCAGACATTGACAGATGGGTTTTAGAATTGAAACCTGCACAGATCCCATTAAAGGCCGTACAGATCACTGGAGCAAATGTAATAACTAGTGATATTAAACATTAATCAGATAACTAGATTAGACGAGTTTGTTTCAGTTTG…	http://ccgb.umn.edu:8088/ForestTreeDB/nimbus/unigene.do?id=14054
14063	8152		RNA-binding protein		CCTTCCGTACCAAAATGAGGT	CAAAGAGGTGCGAGTTGTCC	√	√	√	1	TTGAATTAATTTTCTTTTCACTTAATAGTTGAAATTACAAGGATAGAAAGATGTATAACTACCCAAGTTCCAACAAAAACTTGCAAACAAAAAAGGCTTCTACTAATGTCTAAACTCACAATTAAATAAAATTAAACACCCTTCCGTACCAAAATGAGGTCATCACACTCTTAGTTTTTAAAGAGATGAACAAGTGGATGGATTACCCAACAAACTACCTAGGTTATATATAGAGCAGAAATATTCAGCCTCAATGTGCATTATGACCTGAAGTAACCAGCAGCTAGGGCAGTCACCTCCCACATGCAATATACGTTACTCATGTCATAAATCTATATGCTTTGCAAGTATGTTGTACGCCGCATCTTTCAGATGTTCAACCATTAAAAATAAATAGAT…	http://ccgb.umn.edu:8088/ForestTreeDB/nimbus/unigene.do?id=14063
14088	8177		RanBP1 domain containing protein		GCTTCTGCTTCCTGAAATGTG	CTGAGGATGATGCAAAGAAGC	√	√	√	2	ATTATTTGAAAAAAATAATACAATAATGAAATGGTATTTATTATGCTTACAGAAATTTATGAAATAATGTAGCTTCTGCTTCCTGAAATGTGATCAAGCCAATAAAGAATTCTCTCGAGTGGCACTCAAACTGAGGTCAAACTTCATCTTCAGCAAGAGAGGTTTCTTTCGTAATTGGATATGTATCTCAATATTCCAGGTTTCCTCAGTTACTTTACATACTTCAGTAGTTCAAGAAAGAAGACTACATATGACAACACGGTGTATTGAATATAGTTACGTAGTAACTGCATTTGATTACTCAAATCAACTATGGTGAGAAGGGAGAATCTCAAAAAGACTGCCCCGTTCAGAGAGCACCAATTCTGTTTCTATGCTCACATCACATAAGAAAAGGTG…	http://ccgb.umn.edu:8088/ForestTreeDB/nimbus/unigene.do?id=14088
14095	b184		Glutamate-cysteine ligase	b184	AAGATCGAGGATGGAGAAACAT	AGCCATCCCTTCTACCAAAAT	√	√	√	0	ATAATACACCAATCTCCAAAAGTTATACAGAGATTGATATCCATAATAATCTCCAAATGCTATGAATAAAGTGAACCACTTAAAACTACAGCAAAAAAACAAAGATAAAATG*TTTGGTTTGAAATTCAAACCATGCAAAACACAATGTCAGTTGCCTTTCAATTAGAACTTTACAGCTTAAACTAAATTCGTTTATCTTGAGATATAGCTAGCTAAGTATCGGTGGATATGGGTGAATTTGGTGTACAGAATGTGTTCATGCCCAGCAAGGATAGGGGATAAGTCCTTGAAAACTTGAAGGTGTTGTTCAATACACATACGAAAAAAAACAAGTACTCGGGACAAAAGCCATCCCTTCTACCAAAATTTTCTCGAGGAAAGACCTTGCCCAGCTGGAC…	http://ccgb.umn.edu:8088/ForestTreeDB/nimbus/unigene.do?id=14095
14138	8227		mRNA capping enzyme		TGAAGAAACTGGAAATTGAACG	AGGCGTTGGTGCTATGGTAG	√	√	√	2	TTGGTGAGCACCATTAATCTCACTACATACCCCCCTTTTAGAGCGGAAATATCAATCCTGGATTGTACTAAATGAAACTAATGGAAAAACATTCTCTGTTTATTTCACAACTCCCTGTATAAATGAATCACAACTCCACTGGCAAAGCTCAACTAGTGTACACATGCCTGAACTCAACAGGCAAAGAAATCTAAAGGCTCTCAAACATTCTAGCTTCCTGAATTGAAGAAACTGGAAATTGAACGTCAAATATCATCTGCTAGATAAAATGAATCT*TCGGATTAATATTTTCAAACTCTTCAAATCAGCCATTGATGTTAGCCCATATCAGAACAATTAATTTTGATCATCAACTTCAAGGTTGCCTACATCATGTCCGTATTCGCTTTTCCTTATTA…	http://ccgb.umn.edu:8088/ForestTreeDB/nimbus/unigene.do?id=14138
14139	8228		unknown		GGCAACTGGCATCATCAGTA	CGCCATTTCCCAATTAGAAG	√	√	√	1	GCACGAGGGCGGATCAATGATGTGTTTTGGGAACAGTTTCTTACTGAGAGCCCACAGCCAATAGACACAGAGGGGACTGATTCAGAGAGTCAGGAGAGTAGTAAGGATCAAGACGATGTTGTGCCTGAATATAGCAATTTCTGTAATAGAAGGGAGAATCTTGATCAACTTACACTACAGATGGGGCAACTGGCATCATCAGTAAACCTTTGACATCAGACTAAGCATGAGTATTTAAGTCACTGCAGCATTAACAACAGGCGAATATAGGAGGGCCAGTAAAGTTAATTGTTTCTCAAGAACACAAGCAGGTTCTAGGTGTATCTTATGTTGCTCTTTTTGATGCTTCTTTCAAGATTCTGCTAGTTATATCGGTTAAATGCTTGCGAGAGATATGAT…	http://ccgb.umn.edu:8088/ForestTreeDB/nimbus/unigene.do?id=14139
14161	8250		zf-C3HC4		GGCTGGTTTTGCTCAGGTAG	CTCAGGCAGGAGACCAACTT	√	√	√	0	AAAAAATATCTGCACTTATTTACTCAGGATTAAATGTCATCTCAAACAAATAGGATCTAGATTCTATACAGGCTGGTTTTGCTCAGGTAGAAAGAAAGAACCAGTGATTCACAAGTACATATCCATCAGTGCTAGAACTGGCTTAGCAGTAGCAGTATAATAAAAAAGGAAGCTTTATTTTTACTGTCCTGAGAATTCTGAGCTCTCTCACACAGTTCCCTCCAGTCAGGAAGTTACGATTAAGTGTTGATATTTTCTTATCGAGAGGACCTCGCTTCTGGCAATGGGAAAGACCGTGAAGGGAGCAGCGTCCTTGACACAGTAGCTTGAGGTCTAGGGCACATTGTCTGTGAACGCAACAGCATGTCTACCATTTTGGACGTCTTATAGTCACAACCT…	http://ccgb.umn.edu:8088/ForestTreeDB/nimbus/unigene.do?id=14161
14227	8316		zf-C3HC4		TATCAGGCTCAGGGAACAGG	CGCAGAAACATCAAATTCCA	√	√	√	1	AAGGAGTCCTGCCAATTCTGATTGTGAATACTGCTCTGTCTTTTGCCATTATCAAGGACATCCTGAGGTCTTTTCTTCAGATTGTAGGCCTTACCACAGGCACTGAACCTGATTTTATCGACCCATCATGGCCTTACCCACCTGAAAATACCCCTGCAGTCAGTACTGGCCATTCCGAAGCGCAGTTCATTGCAGAGGAAATCAGGCAGAGCCTACCCATCAAAAGGTTCCAATCTTTTACTGATGGGTTTGTTGGTAGTGACAATAGCCATGTTGAGTGTGCAGTCTGTTTATCCAAATTTGAGGAAGGGGTTGAGATCAGACAGCTGACTTGCTGCCACCTTTTTCACAGACCTTGCCTTGATAAATGGCTGGACCATCAGCAGATCACCTGTCCCT…	http://ccgb.umn.edu:8088/ForestTreeDB/nimbus/unigene.do?id=14227
14227	8316		zf-C3HC4		TGTCTTTTGCCATTATCAAGGA	TCTTGGAAGGATGAACACCA	√				AAGGAGTCCTGCCAATTCTGATTGTGAATACTGCTCTGTCTTTTGCCATTATCAAGGACATCCTGAGGTCTTTTCTTCAGATTGTAGGCCTTACCACAGGCACTGAACCTGATTTTATCGACCCATCATGGCCTTACCCACCTGAAAATACCCCTGCAGTCAGTACTGGCCATTCCGAAGCGCAGTTCATTGCAGAGGAAATCAGGCAGAGCCTACCCATCAAAAGGTTCCAATCTTTTACTGATGGGTTTGTTGGTAGTGACAATAGCCATGTTGAGTGTGCAGTCTGTTTATCCAAATTTGAGGAAGGGGTTGAGATCAGACAGCTGACTTGCTGCCACCTTTTTCACAGACCTTGCCTTGATAAATGGCTGGACCATCAGCAGATCACCTGTCCCT…	http://ccgb.umn.edu:8088/ForestTreeDB/nimbus/unigene.do?id=14227
14250	8339		C2C2-Dof		GCCATAGGCTCTCCTCAAAC	GACGAACGGTAGCAACAACA	√	√	√	2	TTCTTCAAAACTCATAAACATTCAGCCGGCCAAAGGCCTCACAGATATTACTGTACTCCAATCCACTGGTCTGGTTTTACATAGAAAACAAAATAATTATTCCACACAGACAGTAATGGGGTTTTGCCTCTTCACCACCGCCATAGGCTCTCCTCAAACAACTGTACAGAGGGCCCTGTACATTACATAAAAATATAACTATATAGAGAATAATTTCTTCGTCTCACAGGTTGTTTGCACACACAAAAGAATGAGGCAGCAGAATACATAGATAAGCACACAAATACATATCTATAGTTCTTCCCTACAACAAACTATACAAAGAATAATAATGCCTCCTGTTACTTACCAGAGAGAAACACAAAAACGCTCCCAACTCAAAACCTCTTATACATGGAT…	http://ccgb.umn.edu:8088/ForestTreeDB/nimbus/unigene.do?id=14250
14260	8349		Tubby (TUB) & Tubby-like proteins (TLP)		TGTTACGAACCTTGTGCATGT	CAGCATCAGCCATAGAAGCA	√	√	√	1	TGCAGTGTGGATCCATCTGGTATAATTTTTATTTCTATGTTACGAACCTTGTGCATGTTAGACATCATGAGAACCAAGAATAAACAAGTAAATACCATGCAATATGATTATTATAAAACAAATCAGTATGCACTATTAAGCATTTGAGACCCTTTAATTCTTTCTAGGCATATTGGTCACCACATATGATCAACCAGCATCATGATAGTCCCTCTATTCACAAGCCAACTTAGTATCGAAACTGCTAAGACAGATGGCAAATGCCTGAAAAGCTGACAGGGGATATCGGTAATCCATAGTGAAAACATCCTTTCCAACCTTTCCAAACTGGAGTATAACCTTATCCTGGTCACTCTGAGAGACAGATTGTGCAGGCTCAGTAGATGCAACAAGCTGAAA…	http://ccgb.umn.edu:8088/ForestTreeDB/nimbus/unigene.do?id=14260
14285	8374		Nascent polypeptide-associated complex subunit alpha-like protein		CCATTCCCATAAACACTGCAT	CGAAGGAGGAGGAGGAAACT	√	√	√	2	TGAGGCAATTTCCTT*CTCGACATACACTATCAAAAATAATAATAATCATCACTAATACAGATTACTGCAGTGTGGACAGGTCAGTTGCCTGTAGAAAATACTCTCTAAATTAAGACACCTAAAACAAAAAACCATTCCCATAAACACTGCATCTATGTTGTAAGATCCATGATGGCACTAACAATATCTCCATCAGCAGCTTTAAGAGCTGTAACAGCCTTCGCTCTTGAGACTCCAGCCTGAGTCATAACAAGCTCAATATCCTTTGGCTCCACTCCAGTATCATCTACTTCTTCTTCATCCTCCTGTGCGGCACTAGATGACTCTGGTTTCATCGTTACATGACTCAAATCAGGAGCCTTGAACTGCTCAGCAGCTTGTGTCTGTAATTGGGAGCT…	http://ccgb.umn.edu:8088/ForestTreeDB/nimbus/unigene.do?id=14285
14309	8398		AP2/EREBP		CAGCCTCAGCTTTCTTGGAC	AGCTGGGTGTCTGCAACTCT	√	√	√	2	GAAGCCCGCATTGGTAGAGTTTTAGGCAACAAGTACCTCTACCTGGGAACATTCAGCACCCAAGAAGAAGCAGCCACGGCCTACGACAGGGCAGCCATCGAATACCGAGGTTTGAATGCTGTAACCAACTTTGACTTGAGCCGCTACATGAGCTTTCTTCGTCCAGCGAAA*GATTTAATAAATGGCGATGGAGAAGATGTTGTTGTTTCCAACGAGGACTCCGGAACGAGTCTCGTCCCCGGTGGCGTGTCCACCAAATCCTCGAACGACGAGGACAACATGTCTTCGTTGCTGCAGCCTCAGCTTTCTTGGACGCCCCCCCAACTCGAATGCAGTAACGAAGAAAAGGAATCGTCCAGTGCAGCGGATCCCACTGACTTGGACCATCTTTTTGCTCA…	http://ccgb.umn.edu:8088/ForestTreeDB/nimbus/unigene.do?id=14309
14317	8406		B-box zinc finger (CONSTANS)		AATGCCTTCTCCACCAACTG	CCTGCCATCCTATCAAGATCA	√	√	√	2	GCAGAGGCCACTTTCCTGTGTTGTGCTGATGAGGCAGCTCTCTGTTCAGTCTGTGACAATAAGGTTCATGCAGCCAACAAATTAGCAAGCAAACATCAGAGAGTACCCCTCATCAACCCTTCTTCTCAGTCGCCCAAATGTGACATTTGCCAGGAGAAGACGGGCTATTTTTTCTGTCTGGAAGACCGAGCTCTTCTTTGCCGGCAATGCGATGTTTCAATACATTCTCTTAACAATCTTGTAGCTGCCCATCAGAGATTTCTAGTGACAGGAGTTAAAGTTGGCCTTGAACCCTCGAACACCATTTCTTCTTCTACAAATACTTTTGCTCAGTCGTCTGATGCCACCCACCAAAAACCACAAACCTTGAAAAATGGTCCAAGGGAAGTCTCTGCAACC…	http://ccgb.umn.edu:8088/ForestTreeDB/nimbus/unigene.do?id=14317
14349	8438		LIM		CGGATGGAGTTTCTTACCAC	CTTGCTACCTCAGGGACTGC	√	√	√	3	TGTACTTTGGAAACTTTTGCAAACCATAATAATAAATACTGCCAATATCGGCTAAACAGAGTTAGCTTCCTTTTACAAACGAATATAAATTAAACTACAAGACATTATACCGCAATGTCCCTCACTTA*GGGTTGGCAAATACAATTGGTGAAATTCCAAAGAGAGGATCGGGTCTCTTTTCCCCAACAAACTAGCATACCGTGTAAACTCTTCAAAATACAAACACAAATGATAATCAAGTAACTAGATCACAATAACGTTATATCTCAGGGACTGCACTTGCTACCTCAGGGACTGCAGCTGCTCGTTTCATTGTAGCGGTCTTGATGAGATGATTGTAACTTCCCTTTTCCTTGAAGAGCTGGGAAAAATGATGCTTGCAATACAGTATGCCTTCT…	http://ccgb.umn.edu:8088/ForestTreeDB/nimbus/unigene.do?id=14349
14352	8441		Helix-loop-helix DNA-binding protein		CCATATTTCCAATCGTTGAGC	TCTCAAACAAAAGGCAAAGGA	√	√	√	2	TTGATAGTTGATTGAATACAACACCATATTTCCAATCGTTGAGCAATAATTCTCTTATCCAAAGTCATGCAAATTCTGATGATCATTTGGAGAATACTTGGAAGGATGTTCACCTATCCTAGATACAATCCGAAGAAATGTGAACCTTATTTCCCCCAGCCAAGCATAGACTCTTCTTTACCACAATTACCACTTAATATACCCCCAAAGTAGAAACGAGGACAAGAATGATCTCATCCAACCAGATAATATTTACTAACTTATACCAAGGAACACACTAGAATATGTGTTTGACACAGCAACATTTAAAACAATTTTGAGAAGCCTGCAGAAGTGTTGAAAACCACAGATAAGTAGCCATAGCTTCACACGAGAACACCATCCAATATCAATCTATTG…	http://ccgb.umn.edu:8088/ForestTreeDB/nimbus/unigene.do?id=14352
14367	8456		CCAAT-HAP2		AGCAGCATCAACTTCCTCTTG	CCCATATTCCTCATCCTTGAC	√	√	√	2	ATCACCTTCCGTTTCTCATGGACCATCGAGCTTGATGCATAATTCGATCTTCCAACAGCAGCAGCCACAGATGCCTATGCAACATCATCAGCAGCAGCTACAGGGGTCAATGCAGCCTCATCTCCATTACATGCAGATCCAGAAACAGCAGCTGCAGATGTTTTGGCAACAGCAGATGCAAGAGATGGAACAAATTGCAGAGTTTAAGCAGCATCAACTTCCTCTTGCCAGAATTAAGAAAATAATGAAATCTGATGAAGATGTTAAGATGATAAGTGCTGAAGCCCCTGTCCTATTCTCAAAGGCATGCGAGCTTTTCATTTTGGAGCTTACATTACGTTCATGGTTACATACTGAAGAGAACAAAAGACGTACTTTGCAGAGAAATGACATTGCAGG…	http://ccgb.umn.edu:8088/ForestTreeDB/nimbus/unigene.do?id=14367
14436	8525	DQ259074;DQ259075	KNOTTED1-like homeobox (KNOX) protein	kn1	CAATGTGGATAACGAGGAGTATG	CATCAGAAATGTCATCGCTTCT	√	√	√	3	CATCTAAATGATAGCCCTCAGTCATCAGATGTCTCTCAACATACAAGCCATCACTGTGAGGACTGTGACTGTTCATTACCATGAAGTGCATATCTTCAGAAGGCTTCCAGTGGCGTTTTCGTTGGTTTATAAACCAATTATTTATTTGTTTTTGATCCAACCCGGTACATTCAGCCAAAGCTATTTTCTCCGTCTCCGAAGGATAAGGCCACTTATCGTGCAGACTCCACCAATCAAGTAACTTTTGCCGGGCATCCTTAGGGAGCTTTCCTTTCTTTTTTTTCTTCATGAATTCCTGTTTTAGACTACTCAGATATCCACCATATCTGCGAAGGAGATGATCTTTTAACTCCCGATCTTCTACTGCATGGTGATCCACTTCCTGAAAATCCGTTTCAC…	http://ccgb.umn.edu:8088/ForestTreeDB/nimbus/unigene.do?id=14436
14436	8525	DQ259074;DQ259075	KNOTTED1-like homeobox (KNOX) protein	kn1	ACAGAGGGAGGTGGATCTTC	AATTGAAAGCCATGCCAACTA	√	√	√		CATCTAAATGATAGCCCTCAGTCATCAGATGTCTCTCAACATACAAGCCATCACTGTGAGGACTGTGACTGTTCATTACCATGAAGTGCATATCTTCAGAAGGCTTCCAGTGGCGTTTTCGTTGGTTTATAAACCAATTATTTATTTGTTTTTGATCCAACCCGGTACATTCAGCCAAAGCTATTTTCTCCGTCTCCGAAGGATAAGGCCACTTATCGTGCAGACTCCACCAATCAAGTAACTTTTGCCGGGCATCCTTAGGGAGCTTTCCTTTCTTTTTTTTCTTCATGAATTCCTGTTTTAGACTACTCAGATATCCACCATATCTGCGAAGGAGATGATCTTTTAACTCCCGATCTTCTACTGCATGGTGATCCACTTCCTGAAAATCCGTTTCAC…	http://ccgb.umn.edu:8088/ForestTreeDB/nimbus/unigene.do?id=14436
14436	8525	DQ259074;DQ259075	KNOTTED1-like homeobox (KNOX) protein	kn1	CGCCAACAGACTGACAAGAG	GCAGCAGGTTCTACTATTTTCG	√	√	√		CATCTAAATGATAGCCCTCAGTCATCAGATGTCTCTCAACATACAAGCCATCACTGTGAGGACTGTGACTGTTCATTACCATGAAGTGCATATCTTCAGAAGGCTTCCAGTGGCGTTTTCGTTGGTTTATAAACCAATTATTTATTTGTTTTTGATCCAACCCGGTACATTCAGCCAAAGCTATTTTCTCCGTCTCCGAAGGATAAGGCCACTTATCGTGCAGACTCCACCAATCAAGTAACTTTTGCCGGGCATCCTTAGGGAGCTTTCCTTTCTTTTTTTTCTTCATGAATTCCTGTTTTAGACTACTCAGATATCCACCATATCTGCGAAGGAGATGATCTTTTAACTCCCGATCTTCTACTGCATGGTGATCCACTTCCTGAAAATCCGTTTCAC…	http://ccgb.umn.edu:8088/ForestTreeDB/nimbus/unigene.do?id=14436
14493	8582		High mobility group		TTGATCTGCCCAAGATTGAT	CAGCTTCGGCTATCGTCTTC	√	√	√	1	CAATAACAAGAACTGCCTAAGACGAATATACATGGTATTGAAATTATACATTATGTTTCTTTGCCATTAAGATAACAGATGACCTACAAAATGTATCCTTGAATCTGAAATACAATGAAATGTTTCACAGCATAATTCATGGAAATCCTGCTTACAAGAGAACGGAATTGATCTGCCCAAGATTGATCAGACTACTCCCAAAGTGTGCAAAACTAGGAGAGTCAAAAGGGCAACAATAACCTAATTCGGAATTTCTAAGTTGATCAGAAGAGCGTCCTATAATAATACATGCCTAAATCCAGCGAGTTATTTGATACCATTGTATTACTCCTCATCATCCTCCTCGCCACTTTCCTCCTCTTCTTCGTCATTGACTTCTGACTTTGATTTGTCAGACTC…	http://ccgb.umn.edu:8088/ForestTreeDB/nimbus/unigene.do?id=14493
14554	8643		unknown		TGCGGAAATAACATGGTGAA	GATCGAAAAAGGCTCACAGC	√	√	√	0	TAGACCGAGATATCCTTGTATATATTACAATACATAATATCAGATTTTGAAATGCTTCAGCTAAAACAGCAGCTCCTACCTATACATCATTCTACCTCCGCACATATGTCAATATATCTGATCAGATATTGGAATATGTGCGGAAATAACATGGTGAATATAAGTGGCCGTTTACCCTGTTACAAAGTCCAATGAGGCTAAAACAATAAACAATTCAGTGGATAAGAGGACGAGTCATATAGAATATAATAGGTCTATTCCAGACTGACCAGGAAGATGCATGGATTGACCAGGCTTCAATTATCTTCACACTCTTCGATTTGTTTTTTCATTTTTCTGCAAAAATCTTCCATGCTGTGATATGTTGATATATCAGATGGCTTCCCACTTGGCGTCCAA…	http://ccgb.umn.edu:8088/ForestTreeDB/nimbus/unigene.do?id=14554
14589	8678		zf-C2H2		AGCCACAGGAGTTTTCTCCA	TCGGTTGAAAGATGCAATGA	√	√	√	0	TAGGAATGAATGCCTTATAGCCTGTATTCAAATGGATATGTTCTTAGTATGCTCTCCATTTTTTGAACTAGACATTTTGTAGTATAGCTTCTGAAGCACTTTTTGAAGAATCTTAGCAATACATATATACTAAAATTTGTGGGTAGCAAAATCATAATTTGAACCTAAATGATATGTAGAGTAGCACAGAAATCATTATGGCATTCATTCTCCCTGCAGTATTACACTGGCATGTTTGATCATGCAAAAAGCCACAGGAGTTTTCTCCATCCACAACAGACAAATGTTTACAAGGTTTTTCCCACTCGAACCAGTTTCAAATGGGATATGAAAGAATTCTTCCTGCTTCAAACACTGCATATATTGTTAACCAAAGATGGTGAACCCTACAAAATTTTA…	http://ccgb.umn.edu:8088/ForestTreeDB/nimbus/unigene.do?id=14589
14659	8748		CCAAT-HAP2		GAAACATCAACCCGTAGGTGA	TTGCAGAAGAACGACATTGC	√			2	TTGAAAAAATTATATCAACGTAGTAACAAAAT*AGGAAATCCAAAAATAAGTACATGCATCTTTCCGAAAACAAGAGATACAAAACAAAATTAAGGTTAAGCTCTAGCCCCTAGTGTTAAAAAGGAAACATCAACCCGTAGGTGAAAATACACTTGTCTTCTCAGTTGGCAGAACGAGGAGGGGTTCCATAAGAATGCTCATCTGTCATCTGATGTTGCCCATAAGACTGGCCATCCGGCAAGTGCTGCTGCTGCTGATGTGGATGTCCATAACTTTGTCCGTCGGGCATTTGTTGTTGGTGTGGGTGAGGATGATGAGGGTGCTGCCACATGGGCTGGTGAGGATGAGGAGGCATACCATAGGGACGGGGTGGCTGCTGCTGCTGCATATACATGGCG…	http://ccgb.umn.edu:8088/ForestTreeDB/nimbus/unigene.do?id=14659
14692	8781		Homeodomain Leucine Zipper		TCCATACGAGTCTGCACAGC	GGTGGAGCATTTGGAGTATGA	√	√	√	2	TTTTTGCTATATCAAAAAGAGAGTTACAGCGGGCAAGCACGAATATTAATTCCAATTGCATGCTTGGCGATTTACAGGTCTGCCAACCATAAAAATGGTGCAGTTTTCATTGCTTCATGTGGATTTTGGTGCAGTATTCCTTCCTTCCATCCTTATGGTCGGTTATCCATTTGCACTCATACTGTCAAACTGATAATATACAATCCCAATACTCGACAATAAAATGGTGGTGTCGATCAATATTGATAAATATATTTATTGT*TTTGGTAAAAAAAAATAATTGAAGAG*ATAGTAAGTTAGCTTGCGATCGATCTCTGAACATCAAACATCCTCTTTCTGCAGAGCAGCTTTGATTCTCTGTGCAGTGCATGAAATGAGATTATTGACAGTCTCAACA…	http://ccgb.umn.edu:8088/ForestTreeDB/nimbus/unigene.do?id=14692
14718	8807		bHLH		CATGTGGATTTTGGTGCAGT	TGCAAGAGAGCTGTGCAGAC	√	√	√	0	TGGAGTCCCAGAATATAAAAATTACATCCCTTGTTTCTCATACAGCAGTTCCAAGTAAAACTCTACGAGGAATTGCACAAGTTCAGAAAGAAAAGATAGTATAAAGAAAATAAAAATTCCTTCTAGCTAGATTTAGAGTTTGTCATCAGGAAAGCGACCAAACATTTCGAAGGCCCCAAGGCACTGAAAGCAATCGTGGATAACAAAAGTTACTTATTACCATTTACAATTGATTTTTTGAACGAAATGTCAAGTTGCTTATATCAGCTTAAAGTGCTCAACTGACCTCCAGTTCAAGACATGTTATGACCATGAACAAAGGCTTAATAATTGTTCTACAAAGCTCTAGTGCAATTTTTCATAATACAGCAGTCAATCCATTTCATCATCAGGATGAAA…	http://ccgb.umn.edu:8088/ForestTreeDB/nimbus/unigene.do?id=14718
14776	8865		zf-C3HC4		AACTCCGACCCGACAAATC	TGCCAATGACTGAATTATCACC	√	√	√	2	CAAAAGAGAGTACGATAATGAACTCCGACCCGACAAATCAAAACACACAAAATTAACCTTGTAAAGTTCTACCACAATATAGAAAGACTCACAAACAGATAAAAAAGTATTCCTACCTCGTTCCTAAGTCTTTCTTATACACATTTGAAAAAAATGATTAAGTGATCATTTAATTTCTCTATTTTGACTCAGAATAAATACATCCTATCCTGTATGCTCAGAATAAATACATCCTATCCTGTATGCTTCTAGCCTTGTAGAGTGCCACAAGCACTATTAAGCGAAAGAGCTCCATCATTTTTTCGTGGGCACTGTTGCTCTTCTGTCAACCTACTGATCTCCCAAAGAAGCAGCTTCCACTTATTCACGTATATGCCTTTGAATTTCTCGAAATTCAAT…	http://ccgb.umn.edu:8088/ForestTreeDB/nimbus/unigene.do?id=14776
14803	8892		GTP-binding protein		ATCGCTGAAATCACTCATCAT	CATCTGCTTTGGAATCGACA	√	√	√	2	GAATTGGAAGGATCAATAATAAGAGTATAAGCCAAATAGTACAAAACAATGAGCATTGAAATATGACAAAAACAAGATATATCGCTGAAATCACTCATCATAAGTTACAAATTTCTGTCCCTCATATCTATTCTAGACACTTGATGAAATTAATTCAGTCAACTCTACCAATAGAGCATTCATTGGACTCCAGAAATATGTCATCAGAACTGAGAATCCCTCAAATTCAAGCATTAGTGCAAACAACTACAACTGTGAAGAATCTGCTCAAAAATCCGCATCACCTAACAATTTGCCTCTGCCTGCTAGAAATTACAGCACATTGGCTTCTTGGTAGCTGTAACATCATCCTTGACATTTATTGCTTGTCCTTGTGGCGGAATTGCAGAAGGCTCCTCA…	http://ccgb.umn.edu:8088/ForestTreeDB/nimbus/unigene.do?id=14803
14813	8902		WD40		TCAACAACAGAACCCAATTCC	CTGGTAATGACGAAGGAACCA	√	√	√	2	GGTAAGTCAGGACTTCAGAGTACAGGTATTGACTATTAAGATCCGGATAAACTTAAGAATTAGACATTATTCTAAATTATAA*AGGAAGACTCACTAAAATAGAATGACTGTTACATCTTGGCATTGATGTTGCTTGAAATCTGCTTCAGATTTACCAGACAAATCAGCTAAACCCATCTATGAAATTTGAGAATTACATGCAAACCAACCAGAAAACCCTTAATTGCCAAGTAGGGCTACCAGCCTACCACTAAGAACCCATGGACTAGGGTTAGTGCCACAGACTACATGACACTTGCGTGTCTTGTGTGATAATACACCAGAGAGAACTTTTTCCATTACTTGCTGGTGAAACACTTTATAATATATGACCATGCCTGTTCAGGAGTACAATAATG…	http://ccgb.umn.edu:8088/ForestTreeDB/nimbus/unigene.do?id=14813
14833	8922		zf-C3HC4		CAAAACGTGCAACCTTGACC	GGGCTGCTAATCGAAAAGTG	√	√	√	0	TTTAAGGAGGTAACCAGAAACTTTGGGAAAGTGATTTAATATTTAAAA*ATCTGG*CCAAAACGTGCAACCTTGACCATGTTCATGAGCTTAGAAGCATGAATATGTCACATTAATATCTAGACAGTTCAAAATAGGTCACATTACATAGCAACAAGCAAGCAACAAGCAACTGAAAGGACGTAACCTACATTTCAAATGGATTTGCACGACAATAAAATGAATTACAATTGAATATTTCATGTACCCAATTTTAAATGTAGAATAACATCACTGTGCTTGGGCTTTGCAATCCTTTCTCACCATATAATCGGTGGCTTACTCAAAGTCACTATCTGATACAACTAGAAGCGGACTTGAAGGAGATGCAGAATTTAAGTTATCTCTCGTTGGTGTTTTC…	http://ccgb.umn.edu:8088/ForestTreeDB/nimbus/unigene.do?id=14833
14839	sb66	AF051247	Defender against cell death 1	sb66	AGGTTGTGTACATGGCAATAG	AGGCAAGGAGAATTAACAAAG	√	√	√	0	AATTTCAAAGACTATGAAGGTATAATTATTAATAATGCAACTCATCACATTTATGTTTATAATTTGTAACCATGCATTGTCCTCTATGCCAAGAGGCAAAAGCACCAAAAAAGGCAAGGAGATTACATTAACAAAGGAGCCAATGCCAGGCACTGGTGTATTTGACAACCACTAAATCCTTAATAAGAAAATACATCAAGGAAAGGCATGTAGCCAATTCTTCATGTTGTTGCTATTCAATGGCCACCCTCTGATTCCAGTTTTAAAAGTGTTTATCCACTAACCTAAGAAGTTCATTATCACCAAGTGAAGTACAAGATTACACAAAACAAAATCTGCGAATGCTCTTTCTGGAGGAAGATCCTTGAATTCCCTGTTTTCTTTGTTAACTTGCATCCG…	http://ccgb.umn.edu:8088/ForestTreeDB/nimbus/unigene.do?id=14839
14917	9006		WD40		CAAGGTGGAAACCTCAGCTC	GGGTTGTCTGATGGAGGTGT	√	√	√	2	AAATTTATCTGACATTAAATATTTCAAGGTGGAAACCTCAGCTCAAAAATTG*CCGGAATCTTACAAAATAATAATCCGTAAACAAATCGATCAAGTTTCTTTTCACATTGAAACCTGGAAGACACGACTCTTTAAACCTCAGAAGCCTATAATTTTTACGGAAAGCAGTATGTGTATGATCCCTTGTTTAGTGATACACCTACAAATTTTTAAAACAAATAAATTTTCAAACTAAACATGAGCCACCGATCTTGAATACCGATACCCAAAAGGGATTTCCAGCGATGACTTTATATGGACAGCTTAACCCATTCATTAATAAAGACACGGAGCCACTAGCATTGATGCAAGT*TGGCATCACAGTATGCAATGTAAACC*TTGAATACAAAAGGCACT…	http://ccgb.umn.edu:8088/ForestTreeDB/nimbus/unigene.do?id=14917
14938	9027		WD40		CCAACATGGTTAGCTTCTGC	CCTAGCTTGACTTGGGTTGC	√	√	√	2	AACAAACTAACTTGGAATAAAATTCACTCCAAGAATAATGTCAACTACTAAAAGATAATTTACAAAAATTGTAGATACAACAATATTACTGTTGAAGGAACCTTACAGAAAAAAAAACCAACATGGTTAGCTTCTGCCCCCCAGTTCACTTCAGTAAATAGCTACTTATATTATCATGTGGAAAGGAATAGCTTCCCTCCGTCTCAGCCCTTCTAATCTCCTGCTGTGACTCACAATCAAACATGGTGATAACTTACAATCAACATGGCAATAATTTACAATCAACATATTATTTTGAATGAAACAGTATATTAAATCAAAATGCCTCAATTTCAAAAACTTTAGCAGTCTTGTCATCTGATCCTGTAAGGATAAACCGTTGATCCACTGTGATTGCCA…	http://ccgb.umn.edu:8088/ForestTreeDB/nimbus/unigene.do?id=14938
14953	b177		Heat shock protein	b177	AAAACTGGAGGACCTTCTGG	GTGAACCTCTACAGAAACACAA	√	√	√	0	TCACGAATTGATGAAAATTTATTGAAAAAATCCTGTTTCACAAGGGACTCTACGTTGCAAGAACTACCAATTGAAAATCCTCTGAAAATAACATTCTGATGGATAGAAAAAACAAACAAATATTCATTTCACTTCATTTGAATATTTTTGTTCCTTGCCAATCATCCTCAAAATTGCTATACTCATAACCCTATTATGCTCAGAGATCTCTTTTGTAGAAGTAGTTCATCGTGAACTGTACAAACTAAAAGTGAGCAGAAAACTGAACTGGCTTAGAGTTCCTCATGTGAGTCGTCTTCTTCATCATCACCTCCATCACCTCCAGAAGGTCCTCCAGTTTTCTCGTATACTTTCTTGATGATGGGACTGCATACAGCTTCCACCTCTTTCAACTTCTCC…	http://ccgb.umn.edu:8088/ForestTreeDB/nimbus/unigene.do?id=14953
14974	9063		Similar to latex allergen from Hevea brasiliensis		GCCGAGACTTCCGTTATTGA	ACTGTCGATCACGCCATTAG	√	√	√	2	CCAGAAATTGCTAATTAGCAATCAAATCTATCAAATCAATACATATCTTTCGATATAAGTGTGATTTGTATACCTTCTGCGGCATTACCAAACCATTTCACTGTTCGAAAGAAATTCAGACATAAATAAACAAATCAGCTCATTACAGTCACGCCCAAACATTTTGAGATATTAGGGATATTAGCTCATTATATACACGCAGGAAACAGCACAGCTTCGCTCGGATCTCACGCCTGCGGCCATTGCTGCTTGCAGAAGCTGTTATTGATTATTTAATCCATCAATACCAAAGATTTAAACATTACTGTAAGAGAAGGTAGCTGCATCTGATTCACCTCTCTTCCTTACTGTATTTTCTATAAGTTAAAATAAGTAATTTTCAAGAATGATGGAAATGGC…	http://ccgb.umn.edu:8088/ForestTreeDB/nimbus/unigene.do?id=14974
15000	9089		BZIP transcription factor		CCTACATTTGACCTGAAGCTG	GCTCGTCCTCGTGAGTAAGC	√	√	√	1	GTACTCTAATATTCACATCTCAGTTACAATTATTTCAATTTCTTCTTGAATCTTGACCCTGTTTTTTCCCATCATTTATCTTCCTACATTTGACCTGAAGCTGCCAAGCATGGACAGAGTCAAACTTCCATACACACCCTTCTATTCAATCTTCTTTTGCAAATTAACCGACACCCAATAATTACATATACAGTCCAGGCAATTAAGAGATAAAAATATCAAACTAAGAAAAGTTACAACATTGAATATTTGTACAATCTTCAGAAAGCTATACATTTTATTCTCAAGAAAGATGATGCAATGAGGTTCTCTAAAGACATCTTTCTTTATAATCTATATTCTGGCTCACCTGCTTAGCTTCCTTCCATGTAAGTTACAACACTCGATGCTTGAAAGAGT…	http://ccgb.umn.edu:8088/ForestTreeDB/nimbus/unigene.do?id=15000
15032	9121		PHD		GCACTCATAATCCTTGCACCT	AGCACGGAGAAACCTTGTGT	√	√	√	2	ATTAAAAAGTATCATAACCAAATACGAAGTAGCCAAACTAAAAGCTAATACCTATACGACATTTGACCCGTTCATTTGCCTTGATGGATAAAGCGTGTGTACACAAAAGATAACCCACAGCTGCCTCCCCAAAGAGCACTCATAATCCTTGCACCTTATTGTACACCACAATGAATGAAAGATAAGTTCTAAATAATATTAGCAACCAAAACAGCATATTTGAACTAAATTGCAGGCCTAAAAGGAAATATATGCAAAGTGTAAGAATGCATTGATGTACTTACTAATCTTGAACCGGAAACCTGG*TTTGAGTATTCATTAAAACAGCTATCTTACAGTCATAACATCAGCCCAAAGAAATATTACACAATTTGCATGCAATTAACTGTAAGACACAT…	http://ccgb.umn.edu:8088/ForestTreeDB/nimbus/unigene.do?id=15032
15058	9147		AUX/IAA		TCCCACCATAAATCTCGACTG	ATGATCCCAAGCAATCAAGG	√			2	TAAGATAATCAAATTGTTCCTCTGCATCCTTGAATGTACAATTTGATTGGCAATTTCCAAAATAAACATAATATAACAAGTCAGAACACTTGCATGTTGGAAATTTTGACTGTACAAAAGTAGATGAGGAAAAAGCCAGTATGAAAGCCACTAACAATAACTTAGTCCCACCATAAATCTCGACTGTTTCCCCATATCCAGACCCAAAAACTGGGCATAAATGGTATCTCCCTATGGCCTGGATCTCTAATCTAGTGAAAAGACAAAACTGAATACATAGTATACTTTATCCGCATAAACATATGAAGGTTGATACAGATATATCAGTTGATATTATATCACATTACATGGACAAAAACATAGAGTATGGCTAGACTCTAGGTCAGAAATCTGGATGTC…	http://ccgb.umn.edu:8088/ForestTreeDB/nimbus/unigene.do?id=15058
15074	9163		AP2/EREBP		GAGCATGAGTGTGTGGCATC	CTGAGCTGGAGGCAAGAGAT	√	√	√	2	GGAAGAATTTTACTAGAATAATATGAAATGCTACATATTACAATTAGTTAGTTAATTTCTCCATGGTCGAAAATACAAGAGAGATTGGGTCTGCACATGCGCATTAATACCTACTCCCATAGAAACCCAAGGAAGACTGTGAAAGCTAATATCTGTATTCAAGTACTGCATAAGGTCACAAAAAAAGGCTACAAAATTTCCCCCATTTAGTATTTTCTACATATAAAGTCTGTAGTATCCGACGTTGTAGAGAGCTATATTAGTCCAAATCTGTACAGAGCTGCACATGGAAATTGCAGTACAGTACGTAGTAGGTCAGGATTTGGCAGGAGTGGAGAAATTTTAAGCTTTGCTTTCTCCGATATTATCAGGACTTTTGCCTGGGTCTGCCATATCTGG…	http://ccgb.umn.edu:8088/ForestTreeDB/nimbus/unigene.do?id=15074
15112	9201		ABI3-interacting protein		CGTAGACAAGGAGACAGAACG	CAAATGGAGGAAATGCTGGT	√	√	√	2	ATATTATTCACCAAATTTAAATCGTAGACAAGGAGACAGAACGATCCTCCGAGATATGTCAAACAAATAAAAAAATAACAAGGATATGCATGATGTCATCTTTGGACTGTATAGACTACAGTATATAGTAACCTGGGAAAGTGATGATAAGCACTCAATACCATACACAATAAATAAAATTCCTTGATAGAAGAAAACACCACTGAAATGGTGAAAAGCTGCCAAATGAACTTTTCCAATCTTTTAGCTTTACAAAAATAAAGTCAAAAAA*CCTCATCCAATATCTGCGATGCATTCTTGGCTCTTCAAAGCTAAGTGCTTACTACCAGCCACATCCAAAAGAAAAGGTTTTGTGGGGTTGTGGGGCCTGATAAGATCAGAACTTGCTTTACCACGGG…	http://ccgb.umn.edu:8088/ForestTreeDB/nimbus/unigene.do?id=15112
15134	9223	H75167	Pt-ifg1		TACAAAGGCTCGGGTATTGG	GTCATGCCTAACAAGCCCTG	√	√	√	0	ATAAGAAACCCTTTCCATGTTTTTAGTATATCAAATTACATAAAGCACATAAGCAAATCTTCACTTGCTTTTCTTGGCACATGACAATGAAAAAGAAATAACAATGCCCATGTAACTGACAGGGATACAAACACAACCATACATTCCATAAGTGAACGTGTCAACTACAGAAACCATGATATTAGAGCCTCACATACCACTT*GAATTCCAAATACTGAACACTGAGCTATTAAAAAACTGCAAATACCTAAATAACATGGCTCTATAAGTATCGAATGCAGACGTGATTGACCAAGAGGTCAATGCCTAACAATCCCTGTTAGGTTATTGGACAAGAGGCTACCATGCAACTTGATATCAGTTCTCTAGTTTGCCTGTTAATCTGCTTGACTACAGCA…	http://ccgb.umn.edu:8088/ForestTreeDB/nimbus/unigene.do?id=15134
15165	9254		Zinc finger, C3HC4 type (RING finger)		AAGCACTAAACCTGCACGAA	CATGGCAAGAGAAGTGGAGA	√			2	TGGTAATTGTCAATTTATTATAACTAAAAAACATTCATCAAATATCTAGAACAGATAAACTTTGCAAAATTTAGTATAACTAAAAAAAAAAAATATTGGATTCTGTTCCATGTATTATTTGCATTACATGGCCAGAATTAAAATTCATGTGAGAAGTTTATAGATTAAGAAGAGAAGTGTCCAAAATTAACCAATGATTCTCAATGCAACAGATAAGGCCCATCAGGCAAATATATATTTCAAGTTTTATAGCACAACCGAATATTCAAGTCAGACAACTAAGAAAGAACCTATATCAGAATGTTCAACCATCCCAGTGATGAATTAAAGCACTAAACCTGCACGAATCCTAGTACCCTCCTATTTAAAACTTCTTGATTTCAAATCATATTCCTGATT…	http://ccgb.umn.edu:8088/ForestTreeDB/nimbus/unigene.do?id=15165
15235	9324		unknown		ACAGGTACTGGCACCCTTC	GCAGTTGCACGAAACACTG		√	√		TGGCTATGACAAAAGCCAATAGATGAACATCCCTTTTTTACAGCCAGACATCGAGATATAAGGTGCACATTCTGTGAAACTTGCTTTAAAACAATCTTATAAAT*TTGCAATACAACTTCTACATGAAAGGAAATCTTTCACTTAATGATATGGAAGAAAGTAAAGGCCCTATAGTTGACAGGTACTGGCACCCTTCAAAATGATTCTGAGCAATACCTGACATTTGAAAGTGTGTTCTCATACATTATATATGCCTATGGCAAAAGCCAAAATCTGTGAAAGACCAGAAAATCTGAACTTTTTTAGAGATCTCGATTTCCTCTAAACAAAACTAGTAAAGCTAAGCAACCAATTCTCGATAAGACTTTGATTTGTGAGAAGGACACAGCATAGTGATT…	http://ccgb.umn.edu:8088/ForestTreeDB/nimbus/unigene.do?id=15235
15238	9327		zf-C2H2		GAACACAGTGAAGCGTTTTGA	CCCTGCAAGCACATTTATCA	√	√	√	1	GATTCTATATGTAGAAAATAGCCTAGACCCTAGAGAACATGTATCCCTGAATACCAGAGAACAAACTCTAGAGAACACAGTGAAGCGTTTTGAAAGTAAAATCGAAAAAAGCAGCACTTTACAATGAAAAAACCAAAAACAAAATCCAGATTGAGCTTTGTAAAATAATTCAACTACGTCGCCCCTGATTAAAAAATCGCAT*AGGGGCTAACTCCATGTAACCAGTATTTACAGGCAACATCTTGGAGTATTTTTCTTGACTCAGTTGAACCTCCAAGGAGGACCATTGCCTTCCTCAAAGGGCCATCCCGGATGCCTCCGGCCAACGTTATCATTTGAATTTGAAGAATTCTGACCACGATGCGAATGTTGATTCGCAGTGGAAGAACGAAAAGGCC…	http://ccgb.umn.edu:8088/ForestTreeDB/nimbus/unigene.do?id=15238
15317	9406		Late embryogenesis abundant protein		GGCAGTGGTATCCCTGATGT	GAAGAAGCTCGGCGCATT	√	√	√	2	TCAAAAATATAATATATATTTTAATTCATCTGGAAACCGTGTACAGTCGCATGAACTATGAGTAGCAGTGTAAGAAATAAATCTCAGATGTCCCTTGCCCCATCTTACACCTGCTCTTTTTCCGGCAGTGGTATCCCTGATGTTAGTACTAAACTATTCTTATAATGCCTATTTATCTACTTTCTGGAAGAGAGGAGCTTCTGCCTTAGCTCTGCAGTGTCGGTCTCGCCGAAGTGATCCTCCGGAATCCAGTTCCCCGTGGCCGGATCCCTCATCCAGAACACCGTTCTCTTATTATTTCCTCCGCCTCCGCCTGCCTTGCTAACCTCTGGAAACTCCCGCGCTGCCCCACCGCTTGATCTCATCGCTTCGGCCGCCGCTGCCGTATACTGACGATAA…	http://ccgb.umn.edu:8088/ForestTreeDB/nimbus/unigene.do?id=15317
15351	9440		Rapid alkalinization factor		GATGCTTAATCCGCGCTTC	GAGCTGCACCACAATCACTC	√	√	√	0	TGACAATTTGGCTCCACCCCCTCTAATATTCCAATAGTATGCACATTTACACATAAATGAATATAAACCACACCTATTCCCTAAGATTACTTCAGAATAGAAAAATCAAAACTCGCTTACATATTTCACCCTTACATTGAAATAATAAACCCAAAGGCTTAATGAGCAACCTTACGCGTTTCGAAGCCGCGTCCAGGAGGTGATGCTTAATCCGCGCTTCATAATGAATACATTTCATTCCAGGCACCGGAGGCGCCCAAGGGCTTGGTGGTACAACGGCAGGATCCGAACCTAGAACCTCACAGTTTCTTGCAGAGTTTTTTATTTTATTTCACGACGCTTTAATTCAATCGCTGATCAAGAAAGAATGTAAAATGTCGGTGGAGATGAAATTGACGG…	http://ccgb.umn.edu:8088/ForestTreeDB/nimbus/unigene.do?id=15351
15366	9455		PHD		TGGAAAATCAAACAACCAACC	CCACCACCTAAAGATGAGGA	√	√	√	1	ATAGAGATCTAAAACTT*GGAAGATTTAAGACTTGAGTCTTACAATGGAAAATCAAACAACCAACCAGCCCAATATTCGTACAGATACTGCATACAACACTGACCACCTCCAACAGGTCTCAGCTTGCAACAGCCTAGAGCTTAATTGGAAGCCTTCTGACTGCAAGAAACAAACCACAAGGGCTGCAGACACTTCTGCATCCGAAACCACTAGGTAGAAACATCAGAGATAGTCATCACCTGTTCAAGTTGAATAGAAGGTCGAAGGTCCCCTCGGCCATCCATTAAACTCGGGGCCTTTTGTTGCTGCAAGATGGACATTTATAATGCTTAATGTGTTCAGCTCTTGCAGGAGTAATCTTAACACATTTGCCATGGAACCATTTCTCACACATATCA…	http://ccgb.umn.edu:8088/ForestTreeDB/nimbus/unigene.do?id=15366
15413	9502		bHLH		CCATCAAGCTGTGTGTCCAG	GCTCAACGCTTCCTACGTTC	√	√	√	2	AAGGAGACTGAAGGTTCAGCTTTATTTCTTTAGAATAGTACCTATGAACATTGACATAACCTATAAGGGAAAGAAGTTGCTGGTTCCCCTTTGGAAAGCTGGCAACTGATATGCCTTAATGCTGCTGCAGCTTATTGCGCAGATACAGTGTCTGTAACCTCTGAGAGAATTTAAGAGGTGTAATCTGATAATACCATCAAGCTGTGTGTCCAGCAAAAAGATTTAATCATTTTGTATGATACAGCTCTTGAGCGAGAAAAAAGCTTACCATCAGCAGCAGGAATCACTCTGATATGATGACTTTTAGTTGAACACAGAAGCTTGGCTTGTTTGGTGTATTGGTTACATGATGCTGCAGTAAATCTGATGTATTAGATTAAGCTGTAACAGTCTAGTCTT…	http://ccgb.umn.edu:8088/ForestTreeDB/nimbus/unigene.do?id=15413
15447	9536		zf-C2H2		CCAAAATGTTCCAAAATGTGC	CAGAATGCTCACAAGCGAGA	√	√	√	0	GAAATAATACACGAAGAAAGCAGAAATTAAACGACAGGATTCCAATTATTCAAGCATTTACAGTGTAAAATTAGCATACTGACCAGAGCTTGGACCAAAATGTTCCAAAATGTGCCATATGGATTTGGAATGGCCATCAAAAGATGATATTAGATAGACACCTAAACCCAAAATTTTCCAAATCAAAGGCGAAGAGATAAATCCAGCTTGGAAATATCGTCCTGTGGTTTTAAATAAAACCCATTTGAAGAAGTCTCATGATTCTGAGTATGGTATGATCCCCCGTCTTGACTCTGTTGTTGCATCCGTCTGAAGCTTCCTGGCCAACAAAAACTAGCTGGTTCCTCATGGAGGAAAGGGTTAGCCCCCAAAACTCTACCTGCACCAAAATTATTATTT…	http://ccgb.umn.edu:8088/ForestTreeDB/nimbus/unigene.do?id=15447
15473	9562		zf-C3HC4		CTTGATCTCGTCATGGCTCA	GTTGTTCGACGGCAGGTACT	√	√	√	3	CCGCCTGCAAGTAAGTAAGTAAGTTTCTCTAGTTTTTTACGCTTTGCTGGACTCGAACTCTTGATCTCGTCATGGCTCAGTTCCTCAGCTTTTCAGCTTTCCTGAATGCTGAAAGGTTTTATCGTTACTATACTTGAATTGTTTCAAGATCCGAACTCCAAACCTGAAGCAGCGGCGCATTGTGGGTTTTGTGAAGAGTTTAGTTAGCCTTAAAATGCCTGGAGTCTCGTCAGAGGAGTGCCAGGCTTTGTCGTTGGATTCCTTCATGCCTGGTGCTTCTTTCTTCAGCGATAGCAATGGCTATCCTAATGCCGTCATTGGTAATGGAGACTTTGTGAGCGGCATCGAGTTCCAGGGGTCAGAGTTGTTGATGGACCAGTCGCAACCAGGCGCTGAGGG…	http://ccgb.umn.edu:8088/ForestTreeDB/nimbus/unigene.do?id=15473
15473	9562		zf-C3HC4		TCGAAGAATCACGAGGGTTC	CATCGTTGGACAGGGAAGAT	√				CCGCCTGCAAGTAAGTAAGTAAGTTTCTCTAGTTTTTTACGCTTTGCTGGACTCGAACTCTTGATCTCGTCATGGCTCAGTTCCTCAGCTTTTCAGCTTTCCTGAATGCTGAAAGGTTTTATCGTTACTATACTTGAATTGTTTCAAGATCCGAACTCCAAACCTGAAGCAGCGGCGCATTGTGGGTTTTGTGAAGAGTTTAGTTAGCCTTAAAATGCCTGGAGTCTCGTCAGAGGAGTGCCAGGCTTTGTCGTTGGATTCCTTCATGCCTGGTGCTTCTTTCTTCAGCGATAGCAATGGCTATCCTAATGCCGTCATTGGTAATGGAGACTTTGTGAGCGGCATCGAGTTCCAGGGGTCAGAGTTGTTGATGGACCAGTCGCAACCAGGCGCTGAGGG…	http://ccgb.umn.edu:8088/ForestTreeDB/nimbus/unigene.do?id=15473
15484	9573		Putative ethylene-responsive transcriptional coactivator		GCACAAGATCAACAAGCAACA	ACACGAAAGAGTTTCAACGGA	√	√	√	2	TTCAACTCTGATTCAAGATGCCACACAACAAGTTCTGTTGGACATCTCAAATCAACATAATAAG*GCAGAATGCAAACAGCAACACAATTAAACAAACACCTTAATATGTAGCAGACACTAAAAACACACTTCTAGACAAGTTCAAAGACTGCATTAGTATCTCGATCAAAAGTTCCAATGTGTAAATGCAAAATACCAGACTTATTTGGGCACAAGATCAACAAGCAACAAGTGCAATCCAAATGCTGCAGCAAAAGACAAGAGCTTTAAACCACAATTCCCAGATGCACTTGGAGCGAGGATATCAAAACCTAGCAGTAGCATTACTACAATACAGATTCCATGCATAACTCTGTACAAAGATGCCCATAACTTCACAAATATGCAGGTAGTTGGTG…	http://ccgb.umn.edu:8088/ForestTreeDB/nimbus/unigene.do?id=15484
15501	9590		Glucose-6-phosphate isomerase		CAACCAACTGATTTCACATTGC	GATTGCTGAAGGTAGCTGTGG	√	√	√	2	TGCAAATAAGGTCACTAAATATATGCATGTCAATTACAAGTAAAGGTCTAGTTCAACCAACTG*ATTTCACATTGCATTA*TATT*ATTGTCGTTGCTTCTTATCCAATTACATAAGTGGCAACATAGATATGACTTAAGTCCCCAACCAGTGAATTACTTTTGCTTTGCGATTGCTTAAACTTACAATCACTAGCAAACACATCCAGCCAGTGACAACAGACAAACTGTCCCAAAAATGAAACATTTACAACATTAGAAATCTTCAGCTCTTTTCTGCAAAAGAATGTAGTTCATTCCCAAAAAATTAAATCTCCGTGTACAAGTCTTCAACATTGCACTCTTCACTAAAAACCTTGATGCTGGAAGGGGACCCACAGCTACCTTCAGCAATCAGTGC…	http://ccgb.umn.edu:8088/ForestTreeDB/nimbus/unigene.do?id=15501
15504	9593		zf-C3HC4		TGCAACACAGAACCAAGACC	CGGTTGTTGCTATACGGTTG	√	√	√	3	TGAAAGAGGAATCAAAAGGGACACCATATTACATTTTGCATTAACCCCCAATTCATACTACAGGAGCAAGACATTTACATTTTCCATTAACCTGCAGTTCATACTACAAGAAGAGAAAATGAGGACAGAAATCTTAAAGGAATCAACAGGGCCCTTGTAACAGACATCTAAATTGACCAGTTTACTTTGGTCTTGAAAGTAAATCACATAAATGGACTGTTTTGCAGCTCAAAAAGAATATTAAGAATTGACCCCATCTTAAGGTAAATTACACCTTACAGGTCTGCAGAAAAAGCACCCTGGGCTCTAATGTGCAATGTGCATATATTGCAACACAGAACCAAGACCTAGCAATACACTAACGAATTAATAACCCATCAATGGAGGGAATCTACAACC…	http://ccgb.umn.edu:8088/ForestTreeDB/nimbus/unigene.do?id=15504
15531	9620		zf-C2H2		GGGTACAAAGGTAGGCAGCA	TCATTCGGTTTTTGGTTTCTG	√	√	√	2	GACATCTGGGATAGAATATTTTATATAAAATTTGAGGATACTTGCAGAAAATGCAAGGCCTGTGAAAATTGCAA*TTTTGAAAAAACCTTTATACCATGTCTGACAAGAAAGAAGTCAAAAAACATGGTACAAGGGTACAAAGGTAGGCAGCATTACAGTTACTTCCATTAAATGGTCCCATGAAGAAAATCTAAAGGCTTATTTACATAAGTAAATATAAAAGGAGCCCAATAGGGATATCCAAAATAGTCCAGCCAGGCAGAGTCCATGCCTGCCTCAGAGGAATCCCAGAGCACCACCACAATTGGATACCAAAGTTGGGCTTGATGTATCCATGTCATTCATAAGGATGAATGTAAAAATGCACAGACTAACCGGACTCTGGAAGCCCCCAAAAA…	http://ccgb.umn.edu:8088/ForestTreeDB/nimbus/unigene.do?id=15531
15541	9630		GATA		AGCAAAGTCCCAATGAATGT	TGATGACCAAGGCTCCCTAC	√	√	√	2	AAATAGGAAAATGTGGCGAATAGTATTAGCAAAGTCCCAATGAATGTACAAAAAAAGAGGAATTGGAATATACCCCTTAAAAAAGAGTTATATAGCATGCTGTGTGCCAATTTGTTAGCAAACATAATCGAGGGCAGCACATGAATAAAACGTAATGCCTTGGTGTTCGTTTCATAAAAAGAAAAGTAGCGAGTGAACCGTCTGAACAAAAATCCCAAATGGAGTTCAAGTGTTGACCAAGCATAACAAGTCTAAGATGATTTTACGTGATCTTTAATTCTTCACTTTTGTTTCTTTCATGGCCTTGTCCTCTATCCTAATTCTATCCTGATTTAATATCTTCCATTGAAGCCTCATATTTTTTTCCTGAGATCCGTGAGCTCCAATCAAAAGATCTAT…	http://ccgb.umn.edu:8088/ForestTreeDB/nimbus/unigene.do?id=15541
15548	9637		Abscisic acid water deficit stress and ripening inducible-like protein		TGGAGATAATAGCCCTCCATTT	ACCAGACTGGCTCTGGCTAC	√	√	√	1	TCCAACAAATGATTGCCATTTTCCTTCTATATGCAAATAACCCTTTTACAACAACCAGGTTGGCCTGCACATCATTCATGAGAGATGAGATAAATACCACAGGAA*ATAGATTTGGCAAAATACATAGACATATCTGCTGCTAGCTATACATGGCTCTGGAATATTTATTGAAGCAAAGACACACACCCTAGCTTAATTCCATTCAACTCTAACTCAAGTAATAACAAACCCTAATACACACTCTACAACTCCACTGGAAACAATTACATATGGAGATAATAGCCCTCCATTTATTTGTTTGACACCCACAGAGCAATAGCCCTCTGCTACGGCTACTGCACCAAATGCCCGCCATTGGAGAGGCATGGCCAAGCTTAGAAGAGATGGTGGCGGTGCTT…	http://ccgb.umn.edu:8088/ForestTreeDB/nimbus/unigene.do?id=15548
15555	9644		Protein disulfide isomerase		TCCATATGCCAAAAGCAAACT	ACAGATAATGCCGTGGATGAG	√	√	√	1	CTCAGAATTACACAGAAAGATGACAATAGAGCAGAAGAAAACTTGAGATAGAATTAAATCCATATGCCAAAAGCAAACTACAGAACTGTAAAGCACTACATGTCAACTTGATGAAATCCCATTCTAGAAGCTAAACACAGACTATGAAGTACTCGATTTATTTATTGACAATATAGATCATGACCTCCTTCACTCAACAAAGCTCAGTTATCTATCAATCCATACAAAGATAACCATGAAATCTCAAGCAACGGATTGAAGTCCAGGAAGCATGGCATATGATATCTAATGAGCCACCTTTGTCATGATCAAGCTTAAGCCTTGTAACAAACGTCTCCATCACAGATTACCCCTGCTGGCTTGCAGTTCTCATCCACGGCATTATCTGTATTCTGTCCC…	http://ccgb.umn.edu:8088/ForestTreeDB/nimbus/unigene.do?id=15555
15565	9654		gamma-glutamyl hydrolase		TGATTTTCAGCCTTCGGTATG	ACCAACAATTCCTCACTCTGC	√	√	√	2	AATGTAATATTAATATATGCAAGCATTGTTAATTAGCAAGACTGTCAACTTGTTTCATCCAGTGATTTTAATTCCAAAGCCAGAAATTTCGTTGCTTTTAACAAGTACAATCTGGTGATTTTCAGCCTTCGGTATGAAAATATAATCTAATTAGTAAATTATTAAAGGAAATTCTTGATCAGATATTCACGCTGCTCCATCCGTCTTGAAAGTTGCAGCAACAGTAATCAATACCTCACTTCATGTGAAGAGGTAAACCTGATCAAATGATCCCCCAACTTTACCAGAGTATGCTGGGAAGTAGTTATAAATAAGGTACTCCTCTTCTTGTTGAAAGGTCGCCCTATGGCTTGACTTTCGAGCCTCACTGATAACAAAGTTGGCAACACTTTGAGTTAC…	http://ccgb.umn.edu:8088/ForestTreeDB/nimbus/unigene.do?id=15565
15576	9665		Malic enzyme, NAD binding domain		CAGCTGTGAAAGATCACGGA	CGCGGTGAAAATAGTGGATT	√	√	√	2	TAAAATTGTTTTATTTTTTTATTTTATGGACCAATGTTCAAACGCTGTATGAACTTAACAGGCTAAGAACGCTGGAATCTCTGTACAATACTTTTGATCGGCCATCTTGAATTTTATATCTGTATAACCTCAAATACAGGAAACATTGGCCATCCAGCTGTGAAAGATCACGGATTTCCGTTCAGTTTATATTTGAAAGCCCGGCCTGGAATTTTGGAGGCTGGAGGGATCCGGGAATGTAACATAAACGACCTGGCAGACATGGTATTTGAGCTTCTTGGCCCCCAGGCTTCTCCAAAAGGAAACCCAAGGGTTCACGCTGGGATCATCATCTTTATTTACCAAAACAGACGCGGATTCAATGCTATCCCACACTCCTAACCCAATTATCTGTTTCCC…	http://ccgb.umn.edu:8088/ForestTreeDB/nimbus/unigene.do?id=15576
15604	9693		unknown		TGAAGGCTAGAATTAAATCAAAGAA	GGATGGCAGTCCAATAAGCA	√	√	√	2	TTTTTCCACAAAAAAAAATTGAAGGCTAGAATTAAATCAAAGAAAAGAAAAAATAAACAAATCAACATATTGAATATTTAAGGCCACATGTGGTTCACATTTGATGGCATCATTCTATTTTGAGTTGGCATCAATTATGTCTTACGCAGTTTTATGATGACATCCCAATAAACTTAGCCTGGATTACATGCTGAATCACAAACAGCTTAAGACAAATATCGGATTACTCATTACCTAAATGCCATGGAAAAAATAAAACCATATCAGCATTAGCCTCATCTATGAGCATGTAAAATAATTCTTTTGACGTAAGAAACCTCAATTACTGCACAATTTTCCTGGTCATGAATGTTAACTCATCTTTCACTGGACCCTAGAAAACCCCAAAAGAAATTTTGG…	http://ccgb.umn.edu:8088/ForestTreeDB/nimbus/unigene.do?id=15604
15637	9726		Nicotianamine synthase		CGCCAGAAACACGACCTC	ATCGAAGCTCATCTGCCTGT	√	√	√	2	ACAAACCAAATAAAGAAAAAATTACAGATAAAACCAAATACTGATCTGATATGATCATATACCAATTTGTAACCCGATAGATCTTAAATGCAAACAAAGCGCAAGATATCGAATCAGTTATCAGATCATAGGCTGAACAACAAAAGAGAAAAGGAGAGAGAACTGTGCACGAGCTATTCTCTTCCATCTAAATTCTCCGCGACCGTTACGGCGCAAACGCGTATAATACGTTTGCTGCTTGTGGCGGATCTCTCCGAATAGAAAACCAATAAAAACTAGTCATACTGTCATACAGAAGGGGGAGGAATATTGTTATTATCACTATGCTATTTTTAGCATTTGCGAGCGAGAATGACGGAGTTGATGACTTCATCAGTCGGGTGGAC*AATCGAGATGAC…	http://ccgb.umn.edu:8088/ForestTreeDB/nimbus/unigene.do?id=15637
15691	9780		WD40		CGTCACAGGGTCAGAATGAG	CGGAAGGAAGCAAGGTAGTG	√	√	√	1	AGTTAATAACTTAATTCTATACATTGACACTAAAAAACT*GA*TTCTTGTTATACACACT*GGTGCACAATTAATATTACAGGAATACTGTTCATCATTACCAAAAACTTGAAAACAAATCCTT*GGGAGGACCAGAATATATTGTTTCAATTAAGGGAAAAAATAGCACACCTGTGCATTGATACAATTTTAATATAATGTTCCTTCTGCTCCCTTGGGTCAGTTACAATGCATCTATCAGAATATAGAAGGCAGAGTGTCAAACAACTTATGATAAAGGGAAGTCCAATTAATTTTCCTGAACCCAAATCCTTAGAGTTTTGTCATTTTCCAATGCACCAGAAGCAATTTTGTTCTCTGTGGGATGGCAAGAGACAGAAATCACAGTATCTGTATGA…	http://ccgb.umn.edu:8088/ForestTreeDB/nimbus/unigene.do?id=15691
15738	9827		Homeodomain Leucine Zipper		AGAGCCCACTCTCCAGAACA	CCAATCCAATTCCCAGTTTG	√	√	√	2	CATTGCAGAAAAGTACAAAGATCTG*TTTCTGCTTAAAAAATTCATCAAAGAGAGCAGGCCTTCAGTTGCTGTCCCACCTACAATAGTTTGCCATATCTATTCCTAAAACATGTAAACCAAAAACCAGTTCAACGTGGCAAATCCATTAATAGATACAGGAAGCTTCAAAGAGCCCACTCTCCAGAACACTTACAACCTGGAGGACAAACGTTACCATGTCAAGTCTACTTTCTCAAGTAATGGAGAGTGGATCTCTACTTGATATTAGACCATTTTGCTCTAGTGAGATAGATTTGTACAAAATGAACTAAATAGCAAATTAGCCACTTATGGCCAGTCCCACCACGAAAGATTTTCTTGATCGTCCATGGCAAATACATAAGTACAAGATGTTGTTG…	http://ccgb.umn.edu:8088/ForestTreeDB/nimbus/unigene.do?id=15738
15774	9863		GRAS		ACATCAAGCCGAAGCAACAT	CTCTTGAATTGGAGCGTTCG	√	√	√	2	CTTTCCCAACAAACCCGTGTGTTTTTGTTTCTCAGCTTCCTCAGGTGTAAGTTGCCCCTCGTGACCGTGACCGGCAGCCTCATTTTGGGTGTGGGTGGCAGGGGGCTGCAGGATCTGATCATCATCATGCTTTCCCTCTTCTTTCTTCTTGCCGAACAAACCAAACAGACCGCGATCCTGGTGCTCTGGCGCTCGAGTTTTTTTTTTTTTTTTTTTAAAAGAATTGATGATGGGAAGTTGCTTTGCATTCAATTCTCTCGATTACATCAAGCCGAAGCAACATGGGCAGAGATCTCTG*TGAGCAATA*ACTTACTTATCATGATGGCTCATGACATGGGCCGGGTGAGATTCAATGCTTCTGACATTTGAAGTTCAAAGTGTTTGAAAGATTACAAAT…	http://ccgb.umn.edu:8088/ForestTreeDB/nimbus/unigene.do?id=15774
15781	9870		Ubiquitin-like		CTGATCAAGGCCATTTTTCC	AGCATGGACTCTGCAATCTGT	√	√	√	2	TACTTAAAT*CTGCAATATATACGAATTAAGAACAGTACATACT**GATCAAGGCCA*TTTTTCCTT*GGCACT*GGAAGAGCCCAACATATAAAGAACCAATCTAGCAATTTTCTTCAAATTCTACATAAACGGTACACTTTTCTCCTCACATGGGCATAAATAGCACTACTATATTATTCACTCTTCATGTTCTCATTCTTCTGCCTTTTCAGAAAACCAGTTATTGCAAA*TTGCAATACATGCATAATCAACGCACCATTCTCAAATTATAATTCAATGATTACCCTTGTTAGCTGTGGCTGCTAACCGTGTATACATTCTAGCCATTGACTGATACCCTCGATCATCACCAGATCGCAGAAGGTTGCCACAGTCACAATTTAAGGGGCTATCAG…	http://ccgb.umn.edu:8088/ForestTreeDB/nimbus/unigene.do?id=15781
15800	9889		NAC domain		AGCTGAGTTTTTCCACAAGCA	GGTGAGGCTAAGATCGAGGA	√	√	√	2	TGAATAAATCTATCAGAATTATAATTTAAAAAAGAAAGACCAAACACAAGCAACAGTAACACCTTTAGCTGAGTTTTTCCACAAGCATCACAAGGCCATAACATCTTTCACTCGTAAACTAGTAAAAATGGTTCTTTGCCTGAACACTTGCAGCGAAACAAGACTCCTTGAGCTCAAAAAGTAGGTAGTCTTTCACACAACATTTGATTACTTTTCAACATAAAAGCAGGCACAACCT*CCCAAACTGAATCTACGTTACATTGCAAGTCAAGACAAACATTATATGCTAACTAATGATTATAATCACCAAACCACAGCAGGTGACTGAACAACTCTCTTAAATAATCATGTCTGTTTGGGTACTGGAAAGTGCACTATTATTGGCAATTTGCTTGGTC…	http://ccgb.umn.edu:8088/ForestTreeDB/nimbus/unigene.do?id=15800
15809	9898		AP2/EREBP		GGTGGGACAGGTGGATTCTA	GAAGGATTTTTCAGATACGC	√	√	√	2	CCGGGCTGCAGGAATTCGGCACGAGGCATGAAGAAGGATTTTTCAGATACGCTACAAATTGTCTCCAAACCAATTAGACAGAAGGACTACCATTGGACTGAAACCTTCTGCAAGGGACATTCTGGCCCCCATCAAGCTAGTAGATTAGTCATTAGACGATAAAATAGCATCTTAATCAAAACCTCCAGAGATTCTTCACAATTTTCTCTGCAACTAAATAATCCACGGGTCCCAGTACCCAAATGTTTCAAAAACAATTTTACTACATACGAATCCTACTA*TCCTGTCTTCAGCCCCTTGAAGAGGCTTAATTAATAGAAAAACAAATTATAAAACATAAACAGAAAGTGCAAAATATGAGTCCAAAAGACCTATACATAGGCCTGCAACATCAAAAT…	http://ccgb.umn.edu:8088/ForestTreeDB/nimbus/unigene.do?id=15809
15864	9953		unknown		TTCGTCATTTGAGTTCCACAC	TGATGCTTGACAGTTTCTCCA	√	√	√	1	AACACAAACTAAAAGCTATCACTTTCAATATTCATTGTAAAATTGCTTGATACAATTACAATAGATAACAAGTTGTGACATGATAGAAAACATATTTACTGCTACATCAAAAGCATATTCGTCATTTGAGTTCCACACAACATAAACATCCATAACAAATGCATTGTGACCTCTTCTAATGCAATGGTCTTCAAAATAAGTACAGCAGTGAAACCATTCTACATGCAGAGTTACATGTCTCTCTCTTAAAATGAAGCAGAAGTGTTTCTTAGGTAAGAGTTGAAACAGAAGAAGACAAAGGAAATTCCATTTTGTAATAATGCCTGGGCCTATACATGTAATTCTTCCAGAAAAGAGGATTTAGTAGTTTCTTTGATAAAACCAGATCCTCATTTTGGA…	http://ccgb.umn.edu:8088/ForestTreeDB/nimbus/unigene.do?id=15864
15877	sb31	AF051224	Actin	sb31	TTGGCATCTCTCAGCACATTC	TAGGTTTCTGGTCACGTCTAC	√	√	√	0	CTAAAGCAGTGGAAAAATACATTAGAGAAAATATCCACTGATATTATAACATGAATACTAGCTAGCCTCGAAAGTTTCAAGATGCATCCCAACATTCATTCAATAGAATGTTCAACATTTACTTCTTGCATAACATTACAGGGTTCAAATCAAAAAATGAGAAACAGATAGGTTTCTGGTCACGTCTACCAATACAAACACAAATAACTGTGGCACAGAGCCACAAAACTATGCTTCAGAGCATCTAATTACACAGATATATTCTCTAAAACCCTTGCATAAAAAATAAACTGAATCTCGACCTTAGCACTATTGCCACCATCTCAAGCAAACATTCTCTAGAATACCCATCTTCACAAAGCACTAAAGTAATATAAGCACCGAAATTAAAAACATTTT…	http://ccgb.umn.edu:8088/ForestTreeDB/nimbus/unigene.do?id=15877
15879	9968		Myb family transcription factor-related protein		TGTCTGCTGTCCATTCAAATC	CCACAGGAGGATATGCAAGC	√	√	√	1	TATAAAATGTACTTCTGAAACTTTAGGTCTCTATTAGCAAAATAGTTGTTTGTGGAGGTACAATTTTCCTGAATATCACTGCCTCACTAAAG*TTATGAAATCACTTATATCTACTTAGGCAAATTTGAGGTGAACGAAATATATAAATAAGAGATAGACTAAGACTGCATGTCAAGCAAACTAAAAACAATAAGCTTCATACAAGTTTGATTGCTTAAATGTCTGCTGTCCATTCAAATCTAAACCCATGTTTTAAGAATGCATTTTATCATTGGAGTTGACTCACCCTCCGGTCAACACTGGAACAGCTGCATATGGCCAGAGAACCTTGGGAATCATGATTGTTTACAGCTTTACTTCTTTTCATCTTCACTTTCTTAGAGAAAAAAGGGACCACC…	http://ccgb.umn.edu:8088/ForestTreeDB/nimbus/unigene.do?id=15879
15893	9982		LIM		AGACGGTGTACGTGGTCGAT	CTGAGCATGGTGATGTTTGC	√	√	√	2	ATCTCAAACCTCAGAAAATGTTCAATAACTATGGTTTTTCCAAAGACANTTGAAAGATATAACGTATTCTCAAGCGACCAGCAAAACCCCTGCTCCTCTCTTCCTCAACCAGACTTTCACATCAATTTTAAAACATAGCACGGATTGCTTTAGACAAGAGCATTAAGTGATTATAGTAACTACCACTAATAGCTGCTTAAGAGAAGCAGCGTCCTCCGTGCATGAACTCAACTTAGTATATGCGCCTCAACTAATACTCAGCTGCACCAATCCCATAGTCACTATAAACATTGAAACACTCCAATTTACAGATCAACACAACCATTTATAAAAGGTAATTTGAAA*ATAGTTTTGCTGAAACACCATATCACTGAAATAAAAGACCAATGTCCCTAATA…	http://ccgb.umn.edu:8088/ForestTreeDB/nimbus/unigene.do?id=15893
15904	b156		Xyloglucan endotransglycosylases/hydrolases	b156	GCGGATCACATCAAACAATA	ACAGTGCCAGAGGAATCAC	√	√	√	0	TCTTTTAATTAATAAAGTTTTGAATAAAACGACCGCGTCAAAAAATCACCTAAGACTTCAACTAACCCCTAACTTTTTGTCTTTCCTTTTATATACTAACCCCTAATGTTTTTTGTTCATCGATCCTCTAATGATTAACCATCGCACATGGAAACATAAAAAAAAATTGGAAAACAGTAAAATGCTGAACTATTATCACCAAAACAATCACGCCTACAGTACATTTATTAATTCCGAGGACTCATAAATTCGAATAATGATCTCTCTCTAGATATTGTCGCGATCGCGAACACATTCCGGAGGCATCTGCTTATTCCTGGGCGTGTCGGTGCAGTAATTGTAGATGGTGTAGTGCTTCCTCACCCATTTCAAGTACCGCCATTGACGCCCGTCCAGGTC…	http://ccgb.umn.edu:8088/ForestTreeDB/nimbus/unigene.do?id=15904
15912	10001		bHLH		AGTGTTTTTGGCCTCGTCAC	AAGCTAGGCGAACGCATTAC	√	√	√	2	AGTTTTTTTTTTTTTTTTTATAACAAACGCATTTGCTTTTTCTTTAGTGTTTTTGGCCTCGTCACATCATTGTCAATACACAGCCATACACAGAAAGTGCAAAATGGCGTCAATAGATAAAGGGGGAAAAGCAGTATAGCATCTTTGCAGGTTGCATCTGCTTTTCTCAGACAGACATATACATATTTTATATATATCACAGAGAATCATAATCTAAATGGGACATCGAGGACGGGACTGCTTTTCGTCCCGTCCTCATCTTTCTGCTTTTCTACTATTAGCTTTGAATTTATGTGGTAAAGGTGACAACTGTTCCGTTGAAAAACGCAGGAACAGACTGAAAAGAAAAACCAAAAA*AAAGGGGTTGCAGGATGTCAAAACTTGGAACCGCTTCCGAT…	http://ccgb.umn.edu:8088/ForestTreeDB/nimbus/unigene.do?id=15912
15927	10016		Peroxidase		GCAAACTGCTGGAAGAAAGC	CAAGAGCGGTGCAAACTACA	√	√	√	1	TTTATTGATGCGAATTTGTGAATAAGTGAGAAAGATTGTACAACGAATGAAGGAATCTGCAGTCAAATTTCCTAAACACCAGTTAAAATAAAAGAAACAGTTTGGGCCAATGGGGCGATGATTCTGGGAACGGTCTCAAAAGCTTGTGACCGACCAGAGGCTGGAAAACTTCCACGACTACAGTACAAATTACAAAAGGAGAACAATTATGCAGTGAAATACCAAGAAAAGCCTGTATGAACACACACTAGGAATTGATCCATGATCAAAGGAGGTGGGCCTGTGTTGAAAATTCGACAATAACTGACATTCAGATCGACAATATATTCCCCAACATATATCACATTTTCTTATTAATCGGTTGTCGGGTACTTATTGATCGGCCAACAGTCGTGTCAA…	http://ccgb.umn.edu:8088/ForestTreeDB/nimbus/unigene.do?id=15927
15945	10034		Permease		TGACACAAAAATGTCAAAACTGA	GCACCCAAGAAGGATATTCG	√	√	√	1	GTAAATATGACACAAAAATGTCAAAACTGACATACTGTAGATAAAGTATTCATTCAAAGATTAAATTAAATACAGGAAAGGCTTCCAGAGGACAGCTTCACAAAAAACATGATTCAATAAGA*GGGATATA*TGTCCT*GTGACTCAATCATGCAGAAGCTCAGAGAATGTTCATGCTATGCAAAATTCCTCTCTGCTAAGGATAAATTGAAAGATGCACATCACCAATGCCCTATTTATCGTAGGG*TTCCTTTGAATCAACTCAGGGTAGCTCATGTACAGTGTTCATCTGTCACGTCAGGATCTTTGTAAACATCATACAACCCACGGTATGTTATAAGGTAGATCCAATCCAGTGCTGTCATCTAAAATAGGATAGGGATTAGGAAACGTATGAT…	http://ccgb.umn.edu:8088/ForestTreeDB/nimbus/unigene.do?id=15945
15959	10048		Homeodomain Leucine Zipper		CCCATTAGCCCATACTGTGGA	CTAGCATGTCAAGGCCTGCCTGATTCGC	√	√	√	1	GCAAAATGTAGCAACCAAATCT*GCTGCTTACATGCTCTCCCTCTGTTTTCTTTTTCTTTCTTAAGTAATGTCCAGTGGCCAGTCACACAAGGCTTGACCAGAGCTTGACCAGAAAGAAGAAAGAGAATTTGTTCAATAAGTTAACTTGTATAATTTGTACACTGAAAAATAATGGTCAAACAAAGGACCAATTCATAAACATGAATGCTATGCAATGGGGATTTTCCTCATCATTGAGGACCTTCCAAGCAATAGCCCTGTCATAGGAAGCAGGCCTGCCCATGCTAGAAACACATACTCCAGCAGGTAGATAGGCATATCCCTGTTGCATGATTTGAGCAATATCTGAGCAAAAGCTTTTGCGGCCATTGTCGTCAAGTATCTTTTCTAATGAAATA…	http://ccgb.umn.edu:8088/ForestTreeDB/nimbus/unigene.do?id=15959
15996	10085		26S proteasome subunit		CTGGAAGAAATTGCCCTTCA	GATCCTCGTGCAGTGTTCAG	√	√	√	1	TTTGTATTAGTTTCTAACAACACAGTTTACAAAGACTTATTTCAGCTTAACTGAGCATCTGCCTCCCGCTCAGGCCGAGGAGTTGATTTTCTAAAATAATTCCTGCAATTTAATTTTCAGTTTAAAGACAATCAAAATTACTCCGGTATAGAGATGATGCTCAAAAAATATAAAAGATAACGAGGCAATGATTTTGGCACTTCATACTGCATCAATGACACAGACACTGCAATTATGAGTG*TCACATTAGACTGG*AAGAAATTGCCCTTCAGTAGTTTATATAAAATCCATAACATGCAATGCAAAGTAAATTTAGGCCATGATCTTAGCTGACTTCAAGTAAAGGCTGTCTACAACTTTGCTAATGTTTGAAATAGTTTCCAAAGTAGCAGAGAAA…	http://ccgb.umn.edu:8088/ForestTreeDB/nimbus/unigene.do?id=15996
16031	10120		alpha/beta-Hydrolases		CACGTCGAATAGAACGCACA	CGCAATCGTAGTCTCTGTGG	√	√	√	2	GATTTAGTTAAAAAAGACACAGCACAAAACATATAATTATTTCTATCTGACCTCCTACACTGATTATCTACAAATCCAAATTTAGCCATTTACCACTTTAAACTGGGCATGCCGGCTTTATCGATCAGCCGCGATTGAAACACTATCAACGCATCACTGATTTACTTTGCACGTCGAATAGAACGCACATACATAGCTACAAAGTGAACATTTCAAGTACAAAAGTCTTATTATTGAAATTTATAGTCTCGATCTATCAGGCAACGTCGTTATTATGAATCGCCGACTCTAAAGGAGACGAGGAGATGAAACGGGAGATCCGTTCCATGAGGCGTTCAGAAGATTGACAGTGGGGTTTCAGAGCGTAGAAACCGTGCCCTTCTTCCTCCAACACCATAA…	http://ccgb.umn.edu:8088/ForestTreeDB/nimbus/unigene.do?id=16031
16036	10125		WD40		CCTGTGTGCAGTTTGATTCG	AAGATTGCTCGTGTTCTGGA	√	√	√	2	TCGTAGCATTTCTTAGTAGAAAATCATAAACTAACAAAAAGTATATAAATAATAATTATTTATTCTGAACTGCTTGTGTTTCAACAGACACCTTATATGCAGCGAGATTTTATGATAATCCAAATCTGGTCCAAGGTTAATTTCTTTTACAACATTAATTTTAGTTACCTTGCTAACTTCCTAGTTAAACATCTAATCTAAAAGTCAAGACAATGATAACATAAAGAACTGAATTATTAAGTGTACGGTAATCTAAACTATACTGGACCCTTACTGCCATCCTCAACCATACCAATCTCCAGGAGCTTGAAAAAAAGGAGCACCACCTGCAGATGTAAAATAACCACGTGATATGACCTCATAATATACTATGTACAGTAAGCAGGATCCTGTGTGCAG…	http://ccgb.umn.edu:8088/ForestTreeDB/nimbus/unigene.do?id=16036
16036	10125		WD40		TTCTGAACTGCTTGTGTTTCA	GCCATTGATCTGTTCGTTGA	√				TCGTAGCATTTCTTAGTAGAAAATCATAAACTAACAAAAAGTATATAAATAATAATTATTTATTCTGAACTGCTTGTGTTTCAACAGACACCTTATATGCAGCGAGATTTTATGATAATCCAAATCTGGTCCAAGGTTAATTTCTTTTACAACATTAATTTTAGTTACCTTGCTAACTTCCTAGTTAAACATCTAATCTAAAAGTCAAGACAATGATAACATAAAGAACTGAATTATTAAGTGTACGGTAATCTAAACTATACTGGACCCTTACTGCCATCCTCAACCATACCAATCTCCAGGAGCTTGAAAAAAAGGAGCACCACCTGCAGATGTAAAATAACCACGTGATATGACCTCATAATATACTATGTACAGTAAGCAGGATCCTGTGTGCAG…	http://ccgb.umn.edu:8088/ForestTreeDB/nimbus/unigene.do?id=16036
16051	10140		AP2/EREBP		CCGCTTCTTCAAGGATCACA	TTCTGTACCCAAAGCCGAAG	√	√	√	2	TGAAAATACTTCTCTATAGAAAATTAGGAAAAAGGTTCCAAAGGCACGTCATCTTACATATAAAACGCAAAGACCAGTACATCCAGTCTAAATAAATTACAGACATTCACTTATTTATAACAGTGGACCTCTTAAACCTAGACTTCCGTTGGATGAACACACTTTACATTTAATTAGAAGTAATTCACTTATATCCAGTTGAATGATGTCACCCGTAAATGACATCCCCTGCAAAACATAGCAAGCCGCTTCTTCAAGGATCACATGTAGGTCTTTATTTATCAAATTAAAACCGGTGGTGAAAAGATACTATAAGTTAAACTTAAAGCAAATAAATTTGCAGCTTGAATCACAGTAGGACCGTCAAACTAAAATAAAACAAAAGAAAAATCTAAAAAA…	http://ccgb.umn.edu:8088/ForestTreeDB/nimbus/unigene.do?id=16051
16064	10153		Neutral/alkaline non-lysosomal ceramidase		TTCAACTGAGGCAAGAAAACG	ACAGAATTTGCCATTTTGGTG	√	√	√	2	TTATAAATAAACCCTCAAAATACGAAATACTCTCAAACTCAATCTAGCATCCATAAAAACGTCTTTTACGAAATTGACAGGGTATACTAGAGGTCAATTCGATCCAGTATATGAATAGAGAAACATAAAAGCTCCTGTAAATATTCAACTGAGGCAAGAAAACGGTCTTGATAGAGGCAGAGAAACACACTG*CTCTATTTACTA*TGTGAAAGGTTACCATGCAAAATACGAACAATCCAAATTTTCAAAATTTACACAACTAGTAATGATATATTTATATACAAGTTACACTCATCAACAATGATACTGTTGATGAGAGTATACCTTCAACAACATAAAAACATAATTCATTTTATTTCTGCAGACTACTTTCAAGATTACTATGATACAACAAAAG…	http://ccgb.umn.edu:8088/ForestTreeDB/nimbus/unigene.do?id=16064
16073	10162		Galactose mutarotase		GAAAATCAAATTGCCCGTCT	TCTACAGGCAAACCATGCTG		√	√		ACAAATGTTAATAGGCAAATGAAAATCAAATTGCCCGTCTCTGTAATTCACAGTCCCCAATAAAACATTTAACGAGAGAGCACACATGCAAATATATTGATATCCATATGTCTGAGAATTCTCTTATTATTGCAATTAGAATGGGAATAGACAGCCCATCAAACGAAAAAACATTACATGGGTGACTATCTATTTAGTATTTATCCACTGAGAACTTGTACAGCATGGTTTGCCTGTAGATCTGGCCGGGTTTGACAATGACAGAAGGAAAATTAGGCTGATTCACTGCATTGGGAAAACCCTGAGTTTCGAAGCACAGTGCTGTGTGTGGCTTGTATAGGAAGCCTCCTTTGCCCACTGTGTCCTTCAGATTATTACTCGTATAGAACTGCATGCCTG…	http://ccgb.umn.edu:8088/ForestTreeDB/nimbus/unigene.do?id=16073
16104	10193		Nam-like protein		TGCCCAGTTAATGTTTACAAAA	AGAGCTGCAAATGCTCACCT	√	√	√	1	TATATTAAGAATAAATGCCCAGTTAATGTTTACAAAACTTGTTATATGAAAAATTTACAATACAAATAAAATTCCATATGCAGATTCTCTTCGGAATTGTTTATATCCAAAAGAATAAGGAACCCATAATCACCAGTTAAACCGTAATATGCAGTTTTGTACTGCCAAATAATTACTTCTAGATAGAAATTTGTAATACCAAATAATTGTTGTGCCAACAGGAGCTTCTACTACGATAATATTAACCTGTAGAGATACCTGCCAAACTTAACAGTAGCTCCAAGCATCAGAAGCCACACCAGAGCTGATATGGCTCCTAACAAGAACACAAAAATGAACCCCCTTGTATTCCTGACAGATGTTTTTTCTGAAGGTTTAGAGATGTTTGATTTTAAGCCA…	http://ccgb.umn.edu:8088/ForestTreeDB/nimbus/unigene.do?id=16104
16110	10199		Phenylalanine ammonia lyase		CTTTCTCACCGTCCGTGTTC	GCTCAATTCTCCGAGCTTGT	√	√	√	1	GATTTGTCATATATAAAGTACAGAAGAAAATAAATTAAAATTATTTTTTATTCCTTAAAGTTCCATCTTCAACTATAGGACTAATAATGAAAATAGTTACAAGATCACCCAAATGATCTGCCACGCTTACATGTTTCTGGCAAATCCAGTAGGATGCAAATCCAACATGATAAAACAATGAAAGAAAACAAATTGCAGCTTTCTGGCCAAACCAATCCCAGATCGGTTAACAGCTGCATCAGCACAAAGATCCGAGGACAGAAATCATAGCAGTCGTATAAAGGGGATCTTGGAAGATTATTTGATTCAGAATGGGCCAGGCGTTGCCTTCCACCCCTCCACGCATTTCAAGAGAGGGCCTATGATCTTGTCCTCACTAATGGCGTCGTAAACCAATTC…	http://ccgb.umn.edu:8088/ForestTreeDB/nimbus/unigene.do?id=16110
16131	10220		Trihelix		GCACATGAATCACAAGCAGA	GGATAAGAGATTGCCGACCA	√	√	√	0	TTCAAAAGAACACTATTAGAGATACAACGG*TAT*GA*ATT*CCTGAAAAATTACAATAAGTATTTTCGAATAAATAATATTG*TTTGCAACAATAGCATCTCTGAGTCGCTACAGAGCTCTTAAGCACATGAATCACAAGCAGAGATATTAAATCACGCTGCTAAGGCTGCAGCAGAAATTCTATTTCATCCGGTTCAAATAGGGGGCAGATATGCATGCATAAATAGCTATTACTGTTGTTAGGGGCAACAGATTCTTTTTAATCAAATTGCAGTAGCTACAAAAGAGATTACAAAGACAATCAACCTTTTGTATCAAGGGACTCACAAATCTTCAACATTGCCTGACCAATGGTATTCAATGCCGATACCAAGTCACGTTGTGCTTTCACCTTCTG…	http://ccgb.umn.edu:8088/ForestTreeDB/nimbus/unigene.do?id=16131
16131	10220		Trihelix		TGGTCGGCAATCTCTTATCC	GGGACCTGATGATCCAAATG	√				TTCAAAAGAACACTATTAGAGATACAACGG*TAT*GA*ATT*CCTGAAAAATTACAATAAGTATTTTCGAATAAATAATATTG*TTTGCAACAATAGCATCTCTGAGTCGCTACAGAGCTCTTAAGCACATGAATCACAAGCAGAGATATTAAATCACGCTGCTAAGGCTGCAGCAGAAATTCTATTTCATCCGGTTCAAATAGGGGGCAGATATGCATGCATAAATAGCTATTACTGTTGTTAGGGGCAACAGATTCTTTTTAATCAAATTGCAGTAGCTACAAAAGAGATTACAAAGACAATCAACCTTTTGTATCAAGGGACTCACAAATCTTCAACATTGCCTGACCAATGGTATTCAATGCCGATACCAAGTCACGTTGTGCTTTCACCTTCTG…	http://ccgb.umn.edu:8088/ForestTreeDB/nimbus/unigene.do?id=16131
16160	10249		alcohol dehydrogenase		CATTTTGTTAGAGTTTGGCACCT	GGTCGAGCTGTGGTTGAGA	√	√	√	0	TCTCATCTTATTTTGTGAAGTTTTTATTTCTCATTTTGTTAGAGTTTGGCACCTACTACTACAAGCTGCACACCAACTAAGACAAACTCCTTGGAGATGTTCAAGGGGCATCTATTTCCACCATTACCAGAAAATAAAAATTTAAGTCACCAATAAAATGCAATGTGAGCAATGGATCAGCCATGATCTCAGCATTCTCCTTGTTCCTATATTATTTCTCAATTAAAAGAATGGTAAATCCAAGATCAGTATGGGCTAGACAAGTCTATGAACAAAAGCAAATTAGTCACAAAACATGAATCTAATCATGATTAATCAAAGAAACATACTTGGGTGCTTGTTTACATAATCTCAACCACAGCTCGACCTACAATTTCCCCCCTGTTAAGAGCATCATAA…	http://ccgb.umn.edu:8088/ForestTreeDB/nimbus/unigene.do?id=16160
16165	10254		Glycoside hydrolase,		TCACACCTGTATTCATTGGGAG	TGCCAAAGCAGTAAATGATCC	√	√	√	2	TAAGATAATAAAAACACGTTGTCTATATCTTAATAACAGACTTCCAAATCTCTCATAATAAACAACCTCACACCTGTA*TT*C*ATTG*GGAGCATGAAATTTCAACTCTCGCACATAATTTATTCAGAGCATAAAATTTCAACTCCAAAGGATGCGTTAAAACCATTTCAGGGCTTAAGTTTTTCTTTTTTCAAATCCGAAGGATGCGTTTAAACCAAAGCGCGGATGCCCTGGCATATCGCTTTAAATGCTTGTTCTGATCCACATAATATAAACCCAACCGAGAGGTAAATCCACTCGACCATTCAAAGTCATCCAGAAGCGACCAAGGCAGATAACCCCGAACATCCGCTCCCTCACTTATAACTTTACGTAGTTCTGATAAATGTTGATAATGG…	http://ccgb.umn.edu:8088/ForestTreeDB/nimbus/unigene.do?id=16165
16168	b162		nucleotide-binding domain containing protein	b162	CCCGGCCGCCGGCCCCTCTCAAGGAGCCGAACAAG	ACCCTTGGATTTTCCGTC	√	√	√	0	AACATTTAAAGAATTGTTATTGGTTTTGCCGGGTGTCGGCCCCCGCCCCCGATTCTCAACAAGTCCATGGCCGGAAGATCTACGTGGGGGGACTTCCAAAGGACGTCGACTCGGCTAAGCTTGTGAAATTGTTCTCGCAGTATGGGGAGATTGAAGAGGGGCCGTTAGGGTTTGATAAGAAGACGGGAAAATCCAAGGGCTTTGCTTTCTTTATTTACAAGTCGGAGAAGTCCGCCAATAACGCACTTGATGAGCCTACGAAGACGTTCGACGGGGCCACGCTTACCTGTAAGCTCGCCCCGCCCAAGAACAAGAATGGCATTCCGTCTGTACCGAGCAAGAATGGAACTCCGTCTATACCGACTACGGCTCAACAGCTCGAAGGAAATATGTGGGCTT…	http://ccgb.umn.edu:8088/ForestTreeDB/nimbus/unigene.do?id=16168
16197	10286		WD40		CACAATGCTCTTGCTCTCCA	GGACGTGGTCATTTCCTCTG	√	√	√	2	GATACTCAAATATTCATTTTAATAAAATAGAATATGCCCATTAATTAAATATTGTTTCCAAAGCATGGAGTGCCTTCGCTCCGTGCGGAAATAAACTCAACCACAGTTTCAAAACTGAAATCCTAAATGCATTATACTAACTT*TGAAAAATAACATATGCTCAAAAAAATTAGTGTCCCAAAAGTTCAAACTCCCTTGGCTTGACTCAAAAATCTACCATTGCCTCCAAAACTTAAACATGTCCAATTCCCCAAACCCTGATTTTTCCATCTGTGTAACCAGAAAACAATGTGCTTCCGTCTGCACTCCAACTCAA*ACTGGTACAATAAGGTATCTGAGCCTTCTTGTTGGGAATGAAATCGGGCCGGAGGTCGGCCACAATGCTCTTGCTCTCCAG…	http://ccgb.umn.edu:8088/ForestTreeDB/nimbus/unigene.do?id=16197
16216	10305		AUX/IAA		CACTGACCTCCCGACAGAAC	CGGCTGAAACTTGGTCTTGT	√	√	√	2	TCAGGA*ACAAAGCATTCTTCATCCTTGCAA*CA*AAAGAGAAAACTAGAGTATAAATAGAGATACAAGGAAATATTTTCCAAAGACGGTTCTAGAACAATGCAGCAAGTTATCAACTTCAATCAGAGAAAATGATGCTAAATCCCACTTCATCATTTAGATATCCTGGAAGAACATATTATGGGGCATACCTAAGAGTTCTGAATTGAAGTACATCTCATTTTTTAGGATCCCCTTTAAAGACAAAACACAACTGTTGATATAGTACAATTGAACTACACTCAATAATCCAGTGATCCAGTCGATGTGAGAACTGAATTGATATTGCGAGAAGTATTTCTAGCTACACAATCTTCTGAACTACTGCTTGTCTGCTGCTGAGTGGGAATGGAACTCCAC…	http://ccgb.umn.edu:8088/ForestTreeDB/nimbus/unigene.do?id=16216
16216	10305		AUX/IAA		TGATGCTAAATCCCACTTCATC	AAGTTAGGTTCTGTCGGGAGGT	√				TCAGGA*ACAAAGCATTCTTCATCCTTGCAA*CA*AAAGAGAAAACTAGAGTATAAATAGAGATACAAGGAAATATTTTCCAAAGACGGTTCTAGAACAATGCAGCAAGTTATCAACTTCAATCAGAGAAAATGATGCTAAATCCCACTTCATCATTTAGATATCCTGGAAGAACATATTATGGGGCATACCTAAGAGTTCTGAATTGAAGTACATCTCATTTTTTAGGATCCCCTTTAAAGACAAAACACAACTGTTGATATAGTACAATTGAACTACACTCAATAATCCAGTGATCCAGTCGATGTGAGAACTGAATTGATATTGCGAGAAGTATTTCTAGCTACACAATCTTCTGAACTACTGCTTGTCTGCTGCTGAGTGGGAATGGAACTCCAC…	http://ccgb.umn.edu:8088/ForestTreeDB/nimbus/unigene.do?id=16216
16239	10328		zf-C3HC4		ATCAAAGGAAAAGGCACACG	GCTGATGCTGGAGGAAACTC	√	√	√	1	GAAACAACCACGCCAGATACGACTTTGTAAAATAGATTAAAGCCACTGAAAGTTAGAACATGTTATTTGCCACAAAACTAGGTTTTGAGGTTTCTTTAGCTTAAGCTGACAATAACTCTAGCCGTATCAGTAGAAGGAATATTATAAGCATCATTTACCAGAAAAACGAAAGAACATCATCAAAGGAAAAGGCACACGAATGCAGGTTGCACAAAGGATATTTACAAGTACAGGGATTTTCTAAAAGTTTAAACACCAGCCCAAGGAAGGAAAATCAAGGGAATGGCTTGCTGCTTCATCAAGAGCACTGATCCTAAGATATGCCTAACAGAAACTAAATATCAAGTTGATTGCTTCAG*AAAAAAAGGCAGCAGACCAGAATTTTCCAGCTATGAAAT…	http://ccgb.umn.edu:8088/ForestTreeDB/nimbus/unigene.do?id=16239
16266	10355		GTP-binding protein		TGTGGAGTCACCTGCTCTTG	TCGTGGTAAAGCAACAAGTCA	√	√	√	2	CAGAGGGTATTTGGTTAGGAAACGCCCACTCTTTACTTCTTCGTCCGGTCAGTTACAACGCCTTCATTACAAGCTCTTCCCACCCATTCCATTCAAGTATTATAGCCCGTCGTTCGCTTCATCTTCTCCCTTCATCGATCGTCTGGGCTATTGTTGTTACTGATCATTCTCATTTCTTTCATTTCTCTCGCAATGGCTCTTCCTGGCCAGCAGGCAGATTGCCCGAGCTTCAAGCTTGTCATTGTCGGCGATGGAGGCACTGGGAAGACGACTTTTGTCAAACGCCATCTTACAGGAGAATTTGAGAAGAAATATGAGCCCACAATTGGGGTT*GAGGTTCACCCTCTCGACTTTTTCACAAATTGCGGGAAGATTCGATTTTACTGTTGGGACACGGC…	http://ccgb.umn.edu:8088/ForestTreeDB/nimbus/unigene.do?id=16266
16289	10378		Phosphatidylinositol transfer protein		TCAAGGTCAGAGTCCCATCA	GAGACCTTCCAATTCCCTGA	√			2	TATGCATGATTTTGAAAGAGTTTGTATTTAAATAATATATTATCAAAAAACAAATTTGATCGTTATAATCCAAAACACAC*GTTAACAAAAACACCAGAAACATCCTTGCTTGAGAATGCTAGCAGGTTAGATTCGTCATTCCTCTGTAAGCTGACATTTTTTTTCACTAGATTAGAGGAGCAAGATGCTCCAAAATATTAAGATCAAGGTCAGAGTCCCATCAATGATTACGTTCCTCGGGGCTTTGTGGCGTTCCGTTCCTTAGAGCTTGCCGGCCTCACTGAATGTAGGGTTGGCAGGAATATCATTCCATGGCCCAGCATCAGAATTCTCACACCCACCGGGGCATTTGCAGGAACCTCCTAGGAATTCGGGCAGATTCTCGGAATCTACCAGCT…	http://ccgb.umn.edu:8088/ForestTreeDB/nimbus/unigene.do?id=16289
16305	10394		Cinnamate 4-hydroxylase		GGAACGTGGTGTTCGATATATTCAC	ATGAAATAATCCTTGAAAAGCAACA	√	√	√	2	TCACAAATTAAAA*AACAA*TTCTCTCTTGCATTACTCATAAAACGTTTAGACTGCATATTTGTCATGTTACATTCTCTTCCTGGTAATGCAAAAAGGTAGTCCACCTTAATGCTACACCTGTCCACATGCTTCTGAATCCTGGTCAGCTGGACCGACTTAACTGAGAAAACACAATATTTAAAGCCCAATTGCTGTACTTTACAATCTCTGATGACAACAAATTTTCCAAAATTCACACCAAATTTTCTTTACAGTG*CATATTGGGGCACACAATCTGACGGACTTCAAAACTACTGACACCAAAACAAACCACTTGGAGATGAATACAATGGAAATCCACACTTCATTTGGCTGCAACTGTATATAAAGTGTTTATTGCTTCCAACTCCTCTAGAC…	http://ccgb.umn.edu:8088/ForestTreeDB/nimbus/unigene.do?id=16305
16309	10398		Superoxide dismutase		CAACTTGGCCACATTTTAACC	AGGTTTGTGGAACATCATCAA	√	√	√	2	GCACGAGGGTTAGCAAAGATTTCAGTGATCTAGATTTCACAGAGCTCAAGGGGTTTCCTGGGATCACATCTTTTATTGAATAAGTATGAGTCCTCTCAAGGCTGTTGCTGTCTTGACTGGTGCCGCCGATGTCAAGGGGGTTGTTCAATTCACCCAGGAAGGAGATGGGCCAACAACAGTAACTGCGAAGGTCAGTGGTCTGAACCCCGGTCTCCATGGTTTCCATGTTCATGCACTAGGTGACACAACGAATGGGTGCATGTCAACTTGGCCACATTTTAACCCGTTAGGCAAGGAGCATGGTGCACCCACGGATCAAATCCGACATGCTGGGGATCTAGGCAATGTAACTGCAGGAGCGGATGGGATTGTCGAATTCTCAATCACTGACAGTCAGAT…	http://ccgb.umn.edu:8088/ForestTreeDB/nimbus/unigene.do?id=16309
16320	10409		Transcriptional corepressor SEUSS		CCATGATTCGGTTTGCAGAG	AGGCAATCAAATGCAACCTC	√	√	√	2	GCTTATCCTCATGAAAAGGACAGCCCCAATTTCAAAATGAAAATATGTTTTCCAACGACGAACATAAATGAAACCATATTGTTAAGTATATCCTTGCAGATTAGGAAAATAAAAAATCATTGGCAATGCTATATCAAAAAGCTCTAATATACAATAAAAAGTTTTATCAGATACTAAACAATTGCCCTGAGTAGGGTACAATTCCTTGCTTTTCACAAAACACTATATATATGTGTCTATATATAGACACACGCAAACCATGATTCGGTTTGCAGAGCAATCGCTAGAACAAATTCTCCATAAGATTGTCTTTAATGGAGACTAAATAGACATATTCCTGAACCATAAACCCCTTCTGGTGCTATATATATAAATAGCTACGTAAAAAAGAATCAGGTG…	http://ccgb.umn.edu:8088/ForestTreeDB/nimbus/unigene.do?id=16320
16349	10438		zf-C3HC4		ATCCGACACCATCTGGAAAG	TCTGCAAACGCTTCATTGTC	√	√	√	2	GCACGAGGTTTTGTTTCCAAGAAGTTTCCAGAAGAAATTATTTGTCATTGCGATATAATTCCCAACGGCTTTTATTGAGTCCAAGCAAGTTGACTTAAAAAATCAAC*C*ACAGCTTTATCACATTAATATGTTCAGGAAGATTTAGAACATTAATATATTTAGGGGAAGGAAAGCCCTTGAATCCTTGATTGACTTACCACAATCTAGCTGCCAATCAAACCGAAACGCTAATAAATGAATTTACAACCCGATTTACAAGAAAATTAAACAGACAACGACAAAAATTCCAATAATTAACAGGTACTTTGACAGCATGGCTTGTTGTTCCTGCTCTCTGGTCATAGGCTGATGGAATGTGTGGGGATGACCACCTTGAAATGGATTAGAAAAGCCATAG…	http://ccgb.umn.edu:8088/ForestTreeDB/nimbus/unigene.do?id=16349
16350	10439		MYB (MybSt1)		CCATGAAACCTGGAAACACC	GCAAAGGTGATTGGAGAGGA	√	√	√	1	TGGACAGATCCTCTGGTAACTTTCATTAATAATGTTATGACCCAAAAAAAAGTTCAGCTTCTTTGTCTTTCTGTAGAAAGAAAACAATTGCAGCCTACAGTAAAGGGCATGAATCCCAGTCTTACATGCATCGTGTTTATTTTTTTTCGAAATCAAGAAGAATACCCAAGAACCCCATTAATCAAAAGGACTTCCCCTTCTTCTTATATCGGGCAACATCCTCTTCGTTGGGAAATAGCCCCATGAGTCGGCCTGCAGAATTCTGATAAGCAAACATAAACCCCCCCATCAGACCAATAATCCCTGCTGTCACCATGGACGGTCCCCTTAAGCTGCAGTTACCACCTGCGAGGAAAGAATGGTTATTAAACGTTTTTCCCCTCATGTCCTCAAGTGATA…	http://ccgb.umn.edu:8088/ForestTreeDB/nimbus/unigene.do?id=16350
16357	b131		S-adenosylmethionine synthetase	b131	CCCGTTAAGAGTTCACACTG	GCCCTCCAATCACAAAAC	√	√	√	0	TGCCTAGTAATTTTTAATAGATGAGAAAGATGATAATCTCTGATTATCATGAAAAGTAACACTTCACGTAGACAAGAAAATTTCACGTGAGACAAATAACTTCTGTGACAAAACATATGCCGAATGATAAAAACAATTGTAGAACCTAAAGTTGCAAGATTCAATTACAACAAAATCCCAAACTTCCATT*GGGAACTAAAATC*CTG*AATT*GG*TTCTACATATTCCACAAAAGATTATCTAAAACGGATCAAAATCTTACTTCTGACCAGACTTGAACTACGCTAGGTACTTAATATCATGTATTCGAAGAATAAGATATGAAACCCACAATTGAGGTTGGCATATTCAAGAGTTTGTTGCAAAAGATAGAAAATAGCGAACCTAATGAACCCTT…	http://ccgb.umn.edu:8088/ForestTreeDB/nimbus/unigene.do?id=16357
16405	10494		Photosystem I reaction center subunit V, chloroplast precursor		ATACAGTATCTTGGCCTTTGC	TCATTCTCTCGCATCACCTG	√	√	√	2	ATTTAACAAGATTAAAATTCAATACAAAACATATATAAGAATTACAGAAAGATACAGTATCTTGGCCTTTGCAAAAGTCCACACATCAACAAACATTTTTCTACCTGGCAGAAGAGAATTCAAAAGAAATTAGGGTTGTATCCGTTGCTTGAAGTGGCCAAGATGAAGTAAGCCACAATGTGGCCAATTGAACCCCATGCAAGCACATCAACAATGTTAAAGCCAGCTGGGTCATTGCTCTTGAGAAGATTCACGTACTCGGTGGCTCTGGTGTCTCCTGCCTCGAAGTGGGTCTGTCCATTCTGTGAAGGCAGGCCTTGTTTCGCCACATTGTCCCTCTGAAATGACAAGAACACGAACCTTCCAAGGAACAGTGAAGCCCCTGTGCTCAGACTGATC…	http://ccgb.umn.edu:8088/ForestTreeDB/nimbus/unigene.do?id=16405
16411	10500		ATP-binding cassette transporter		CTGCTGAAACCCAGAGCATAG	ACTTCAAACTACATACACAACATCC	√	√	√	2	AGAATGATCAGGAAAAAATTGTTGAGATATGTACAGACCCTGTTTCTGATAGGAATGAAGCTGAAAGAGACATAATCCATGCTTTAACAGAGGAGACAGAGGAGTGTCATGACAATGACGAGATGGAGTTATCTGTGGAGGTTCCTTCATTGACGATATCTAATGTCATAGAAGAAAACAATTTGGTGAGAATGGAGGAGACTATACCTTCAAATGAGAATGCGGATGGGAAAGAACCTCCAGCAGCTGCTGAAACCCAGAGCATAGGCAAGCCGGTGCAAACTGTTAACTCTCTAGAAGCTGCTCTTAGATTCCAAAATGAGGACGACCTTGTTGCTAAAGAGGAAGTATTGCTTCCAGCACTCGAACAGCCAGTTGAAGGTAAAGAATCGACACTCA…	http://ccgb.umn.edu:8088/ForestTreeDB/nimbus/unigene.do?id=16411
16414	10503		Chaperone protein dnaJ 8		TCAATGACCAATGATCTCTTACTC	GCTGTCCTGCCGATTACTATG	√	√	√	2	TCAATGACCAATGATCTCTTACTCAAAACAATGGTTTACATTAATTGAGTAGCATTGCAATTACAACCAGAGTAGTGAAGAGCTTTTCTTTTAAGAGCAGATCCCCATAACATTGACATTATTGTGAAAGAAAGAGGATCCCAAAGGTATCCACTAGTAGTTGAGAGATTAATCGAAACCCATGAGCGAAGCAAATGACTCATTAAGACCTCAAAAAGCTGTTGCATCAACTGGGTCAAGAAGTCCTTTGTGCTGTGGGAGCCGAGACAAGAGAAATAAAATCAGCTATCCAAGTAGAAAAGTATATTGTATTTACAAGAGGTGAATGAAGAAGTTCTATGGGCTTTCTAAGGCAGTTGTTATGGTGACAAAATAAAGGGTTTTATAGGCAGCCCATGA…	http://ccgb.umn.edu:8088/ForestTreeDB/nimbus/unigene.do?id=16414
16423	10512	DQ258690;DQ258691	Homeodomain Leucine Zipper	hb-3	GGCTAAAGGAGCTGTTGTCG	GAATTATGGAACCGCCACCT	√			2	TTTTTTTTTTTTTTTTTATGACAAAATG*TCTCGCTGAGAATCTTTAAATATAACAAAATGCAACAACAAAGTG*CTGCTTACAAAATCCATCCAAGTTGTCTATAGGTATAAGAGTTCTGACAGTATTAGCCAAACAAGCTGAATAAAATATGTGATAATTTAGCCGACTACTTAATTTCCACAAAAATGAGTATTCATCTACTCTTCTGCATGAACAAAATGGTCACATAAAGGACCAATTCATAAACATGAAAACGATGCAGTGGGTACTGTCTTCGTCGTTCAGAACCTTCCAAGCTATTGCCCGGTCATATGAAGCAGGCCTGCCCATACTTGAGAGACATATCCCAGCAGGTAGATAAGCATAACCCTGTTGGATAATTTGACCATAATCTGT…	http://ccgb.umn.edu:8088/ForestTreeDB/nimbus/unigene.do?id=16423
16423	10512	DQ258690;DQ258691	Homeodomain Leucine Zipper	hb-3	AACCTCTGATGTGGGAGGAG	AACATCGAGGCAACGACAAT	√	√	√	2	TTTTTTTTTTTTTTTTTATGACAAAATG*TCTCGCTGAGAATCTTTAAATATAACAAAATGCAACAACAAAGTG*CTGCTTACAAAATCCATCCAAGTTGTCTATAGGTATAAGAGTTCTGACAGTATTAGCCAAACAAGCTGAATAAAATATGTGATAATTTAGCCGACTACTTAATTTCCACAAAAATGAGTATTCATCTACTCTTCTGCATGAACAAAATGGTCACATAAAGGACCAATTCATAAACATGAAAACGATGCAGTGGGTACTGTCTTCGTCGTTCAGAACCTTCCAAGCTATTGCCCGGTCATATGAAGCAGGCCTGCCCATACTTGAGAGACATATCCCAGCAGGTAGATAAGCATAACCCTGTTGGATAATTTGACCATAATCTGT…	http://ccgb.umn.edu:8088/ForestTreeDB/nimbus/unigene.do?id=16423
16423	10512	DQ258690;DQ258691	Homeodomain Leucine Zipper	hb-3	CCTGTGCAGCATTTCGTGAG	GAAGCATTAACTTGGGAAGCA	√				TTTTTTTTTTTTTTTTTATGACAAAATG*TCTCGCTGAGAATCTTTAAATATAACAAAATGCAACAACAAAGTG*CTGCTTACAAAATCCATCCAAGTTGTCTATAGGTATAAGAGTTCTGACAGTATTAGCCAAACAAGCTGAATAAAATATGTGATAATTTAGCCGACTACTTAATTTCCACAAAAATGAGTATTCATCTACTCTTCTGCATGAACAAAATGGTCACATAAAGGACCAATTCATAAACATGAAAACGATGCAGTGGGTACTGTCTTCGTCGTTCAGAACCTTCCAAGCTATTGCCCGGTCATATGAAGCAGGCCTGCCCATACTTGAGAGACATATCCCAGCAGGTAGATAAGCATAACCCTGTTGGATAATTTGACCATAATCTGT…	http://ccgb.umn.edu:8088/ForestTreeDB/nimbus/unigene.do?id=16423
16423	10512	DQ258690;DQ258691	Homeodomain Leucine Zipper	hb-3	CATTACTGGGTAGTGATGGAGTG	CAGAAGGAAGTAAAGGAGCATC	√				TTTTTTTTTTTTTTTTTATGACAAAATG*TCTCGCTGAGAATCTTTAAATATAACAAAATGCAACAACAAAGTG*CTGCTTACAAAATCCATCCAAGTTGTCTATAGGTATAAGAGTTCTGACAGTATTAGCCAAACAAGCTGAATAAAATATGTGATAATTTAGCCGACTACTTAATTTCCACAAAAATGAGTATTCATCTACTCTTCTGCATGAACAAAATGGTCACATAAAGGACCAATTCATAAACATGAAAACGATGCAGTGGGTACTGTCTTCGTCGTTCAGAACCTTCCAAGCTATTGCCCGGTCATATGAAGCAGGCCTGCCCATACTTGAGAGACATATCCCAGCAGGTAGATAAGCATAACCCTGTTGGATAATTTGACCATAATCTGT…	http://ccgb.umn.edu:8088/ForestTreeDB/nimbus/unigene.do?id=16423
16423	10512	DQ258690;DQ258691	Homeodomain Leucine Zipper	hb-3	CAGCGGAATTGATGAAAATG	CAGAACAGCACATGATTGCAT	√				TTTTTTTTTTTTTTTTTATGACAAAATG*TCTCGCTGAGAATCTTTAAATATAACAAAATGCAACAACAAAGTG*CTGCTTACAAAATCCATCCAAGTTGTCTATAGGTATAAGAGTTCTGACAGTATTAGCCAAACAAGCTGAATAAAATATGTGATAATTTAGCCGACTACTTAATTTCCACAAAAATGAGTATTCATCTACTCTTCTGCATGAACAAAATGGTCACATAAAGGACCAATTCATAAACATGAAAACGATGCAGTGGGTACTGTCTTCGTCGTTCAGAACCTTCCAAGCTATTGCCCGGTCATATGAAGCAGGCCTGCCCATACTTGAGAGACATATCCCAGCAGGTAGATAAGCATAACCCTGTTGGATAATTTGACCATAATCTGT…	http://ccgb.umn.edu:8088/ForestTreeDB/nimbus/unigene.do?id=16423
16423	10512	DQ258690;DQ258691	Homeodomain Leucine Zipper	hb-3	GTTTCGAGCTGATTGTGAAGC	CAGTATTAGCCAAACAAGCTGA	√				TTTTTTTTTTTTTTTTTATGACAAAATG*TCTCGCTGAGAATCTTTAAATATAACAAAATGCAACAACAAAGTG*CTGCTTACAAAATCCATCCAAGTTGTCTATAGGTATAAGAGTTCTGACAGTATTAGCCAAACAAGCTGAATAAAATATGTGATAATTTAGCCGACTACTTAATTTCCACAAAAATGAGTATTCATCTACTCTTCTGCATGAACAAAATGGTCACATAAAGGACCAATTCATAAACATGAAAACGATGCAGTGGGTACTGTCTTCGTCGTTCAGAACCTTCCAAGCTATTGCCCGGTCATATGAAGCAGGCCTGCCCATACTTGAGAGACATATCCCAGCAGGTAGATAAGCATAACCCTGTTGGATAATTTGACCATAATCTGT…	http://ccgb.umn.edu:8088/ForestTreeDB/nimbus/unigene.do?id=16423
16423	10512	DQ258690;DQ258691	Homeodomain Leucine Zipper	hb-3	GTCGTAATAGGTTTTAGCCTC	GGACCAGGCTGCAAAAACATC	√				TTTTTTTTTTTTTTTTTATGACAAAATG*TCTCGCTGAGAATCTTTAAATATAACAAAATGCAACAACAAAGTG*CTGCTTACAAAATCCATCCAAGTTGTCTATAGGTATAAGAGTTCTGACAGTATTAGCCAAACAAGCTGAATAAAATATGTGATAATTTAGCCGACTACTTAATTTCCACAAAAATGAGTATTCATCTACTCTTCTGCATGAACAAAATGGTCACATAAAGGACCAATTCATAAACATGAAAACGATGCAGTGGGTACTGTCTTCGTCGTTCAGAACCTTCCAAGCTATTGCCCGGTCATATGAAGCAGGCCTGCCCATACTTGAGAGACATATCCCAGCAGGTAGATAAGCATAACCCTGTTGGATAATTTGACCATAATCTGT…	http://ccgb.umn.edu:8088/ForestTreeDB/nimbus/unigene.do?id=16423
16423	10512	DQ258690;DQ258691	Homeodomain Leucine Zipper	hb-3	TGAATGGGTGATGTGTTTCTCTG	GTAGCCATTCCGCTCAACTAG	√				TTTTTTTTTTTTTTTTTATGACAAAATG*TCTCGCTGAGAATCTTTAAATATAACAAAATGCAACAACAAAGTG*CTGCTTACAAAATCCATCCAAGTTGTCTATAGGTATAAGAGTTCTGACAGTATTAGCCAAACAAGCTGAATAAAATATGTGATAATTTAGCCGACTACTTAATTTCCACAAAAATGAGTATTCATCTACTCTTCTGCATGAACAAAATGGTCACATAAAGGACCAATTCATAAACATGAAAACGATGCAGTGGGTACTGTCTTCGTCGTTCAGAACCTTCCAAGCTATTGCCCGGTCATATGAAGCAGGCCTGCCCATACTTGAGAGACATATCCCAGCAGGTAGATAAGCATAACCCTGTTGGATAATTTGACCATAATCTGT…	http://ccgb.umn.edu:8088/ForestTreeDB/nimbus/unigene.do?id=16423
16423	10512	DQ258690;DQ258691	Homeodomain Leucine Zipper	hb-3	AACCTCTGATGTGGGAGGAG	CTCCATCCTTCACAACCGTG	√				TTTTTTTTTTTTTTTTTATGACAAAATG*TCTCGCTGAGAATCTTTAAATATAACAAAATGCAACAACAAAGTG*CTGCTTACAAAATCCATCCAAGTTGTCTATAGGTATAAGAGTTCTGACAGTATTAGCCAAACAAGCTGAATAAAATATGTGATAATTTAGCCGACTACTTAATTTCCACAAAAATGAGTATTCATCTACTCTTCTGCATGAACAAAATGGTCACATAAAGGACCAATTCATAAACATGAAAACGATGCAGTGGGTACTGTCTTCGTCGTTCAGAACCTTCCAAGCTATTGCCCGGTCATATGAAGCAGGCCTGCCCATACTTGAGAGACATATCCCAGCAGGTAGATAAGCATAACCCTGTTGGATAATTTGACCATAATCTGT…	http://ccgb.umn.edu:8088/ForestTreeDB/nimbus/unigene.do?id=16423
16431	10520	H75016	Aquaporines		GACATTTGGACTCTTCCTGGC	AACATGAGAATCACGGGCAC	√	√	√	0	CAAACCCAAGAACTGTTTATAAGAAACTTCAAATATATTAAAAGAATTCCTATTACATCATTGCACACTCACTGATTGAACATGAATATGAATAAATTGTTCTAGCTTTTATCACAGAAATCATGAACAGTAACAAACCAGCCCTCTACAACCCTAAATTCTATACACAATATCCAACATCTGAATGCTGGAAATACAGACACAGAACCCCACCAAATAAATTCAGGCTCCAAGCTGCCACAATCCCTTCCTGATAAATTTCAGATTCCTTCAGCCAGGAGAGCCTTAAAAGATTCGTTTCCTAGGGCTCTATTTTCACAGTTGTGCACAACATGAAGCTAGACTTGTGGGTTGCTACGGAAGGATCCCAGTGCCTTAATGGCAGTTGCTCGGAGGATG…	http://ccgb.umn.edu:8088/ForestTreeDB/nimbus/unigene.do?id=16431
16465	10554		unclassified		AGGCGCATTCCTAAATACAA	GATGGGCAAAGAAGTCGTGT	√	√	√	1	AGTTTTTTTTTTTTTTTTAAACAGAAAGCTAAGGATAATTGTACTAATGTTACCCAAAGTCATCAAACTTAATCAATACAACTGAATTGACTATATTTCTTGCCCACAGTAAGGCGCATTCCTAAATACAAAAATAATTAAATCCTAACCACATACGGTATGTCTCGCCAGAAAAATCTTCTGGTAGCATACAGGTGAACCTATGATGATAGTAAAAGCACTCACAGGCCAGCCTTGCTTTTTAAATGTCGTTTGAAATCCATAATATCACCTCCCCATCTCGTGACTCTCTTATTTTCACACACCCATATCTCTTTGGCCACTTGGTTTATGAGCCTAAAGTCATGGCTAACCAAAACAAGTCCTCCATCCCACTCATTCAGTGCCTCCGCAAGTGAA…	http://ccgb.umn.edu:8088/ForestTreeDB/nimbus/unigene.do?id=16465
16475	b171		Ribosomal Proteins	b171	GAGCAAGAGAAAGCGTTTCAGT	ATTTGCTCGAGGGAACGGATT	√	√	√	0	GTTGATGAAATGAACATGTCAAATCACAAGAAAAGTGAACAGAAGAAACTGATATTTACATATTTGATTCAAGCTATCAATGATAGACATGGACAAAACAGAACTGATGCATGTAATCAAGATACCAAACGATGTTTCATGAAATGAACATGTCAAATTCCAAATGAGTAATACCAAATACCAAAAGTGAAGAAACTAATGTTAAAGACGCATTACTTCCCTACCTGCCTAGATTGCCACTCTCATTTTAAGGTCACGTCTTACTCGAAAACAAAGCCTCCTCTTGTAAACATACAAGGAGTTATACTAAAGCCTCCTTATCGACATCTTCAAGAATGAGAGCCTTAGCAGGCTTAGCCAGCAAATCAGTGTATTCCTGGAATGGAGATTTTGAGAACC…	http://ccgb.umn.edu:8088/ForestTreeDB/nimbus/unigene.do?id=16475
16492	10581		Cellulose and beta-mannan synthase-like		GCCTATGTCAATACAATCGTTTACC	TCATAAATGATCAGAAGAGAGGAGGTA	√			2	ACCCTGGGATGATTCAGGTGTTTCTGGGAAACAGTGGAGCCCATGATATTGATGGGAACGAGCTTCCTCGCCTTGTCTATGTTTCTCGTGAGAAGAGACCTGGATATCAGCACCACAAGAAAGCTGGTGCCATGAACGCCCTGGTTCGAGTCTCTGCAGTTCTAACAAATGCCCCATTCATCTTGAACCTGGACTGTGATCACTATATCAACAACAGTAAGGCCGTGCGCGAGGCAATGTGTTTTCTCATGGATCCACAACTTGGAAAGAAACTGTGCTACGTTCAGTTCCCTCAGAGATTCGATGGTATTGATCGCAATGATCGATATGCAAACAGAAACACTGTTTTCTTCGACATCAACATGAAGGGTCTGGATGGCATCCAGGGTCCAGTGTATG…	http://ccgb.umn.edu:8088/ForestTreeDB/nimbus/unigene.do?id=16492
16494	10583		Dehydrin		CAAATCTCCTCCGATCCAAC	GGCAAGAAAAATGAAGAGACG	√	√	√	2	TTAACACATAAAAATACTGATATTAAAACTGAACAATTACCAATTGTAATAAAGCTAAGCTGATATTTATGATTATAGAGGTAAAATCCCCCGG*TTATAACACAATAGCTACAAATCTCCTCCGATCCAACTACTAATACGCTGCACATGGTATGCAGATCAGATACATTGATATATTATGGTCTCTACTCCGGCAAACATATTATTAACCACGTAAAGTGACGAGCACGTCTTATTATTATGACTCCTGAGTCGATGCCCCAAAAACATTAAACACAGCCGGACGTTTGGACAGAAGCCTCACAGATTGGCTTCTGTTTTCTCCTTTTCTTCCAGTTATTCATTAGCATTACGGTGTCCAGGGAGCTTGTCTTTGATTTTATCCATCATTCCCTCCT…	http://ccgb.umn.edu:8088/ForestTreeDB/nimbus/unigene.do?id=16494
16522	10611		AUX/IAA		CAGAACCAAAAAGACAAACTGG	CACGCTTCAGCAGTTATCCA	√	√	√	1	ATAGAAAATCATCTTCCAACAAAGAAATATAACAAATCTTG*ATG*CTTCAATCGGTACAAGAAAAGTAAAGTTATCAACCCTTTTGCATCGGAGTGAAAGCTGATATATATGTACTTTAAGCATCCTGATACGAAAATCAGGTACATTGCAGAACAAACCACT*GGGGAA*AGCATATTAGTTGTTTAATCACACCGAGTTGCGTTAACAAGTAATCAAACACACTATAGCATCCCCTACAGAACCAAAAAGACAAACTGGTTTTATGATACAGTAATTAATACTCAATACCCCAGGGGTCCAGAGTATGCAATATTAGAAAATACTTGTAACAGTTCTTACCAAGGTACAAACTGAACAAGTGTGTACCTTGTAATTATATTACACAGTGGCCGCAT…	http://ccgb.umn.edu:8088/ForestTreeDB/nimbus/unigene.do?id=16522
16525	10614		Arabinogalactan protein		GGCTGGCTGGCTATCACTC	GCAGACTCCTTCAGCCTCTC	√			2	TAGAAAAATGAATGCAAGTTTATTGAGAATAGTGGAAAGAGTGTCTACAATATAGAACTGTATATACCATATAACAAATAAATCTCTCTCGCTCGCTGGCTGGCTGGCTATCACTCTGTGTCTGTCTGATCGGCCCAATAAGAAATTCTGTCTGAATATCATCAACAGAGGAAGGCTATCACTCTGTGTCTGTCTGGGAATTCTGTCTGAATATCATCAACAGAGGAAAAAAGAATATTATACTACTACTAGGAATGATAACAATAATACCCCTCCTTTATGTATGAACAAATACAGCAGCCAAATCCATGGCGAGATCTGGCTGCAGGCTGCTCCTAAAATGTCTCTGCTAAATCTGGAGAAAAAAAATACACAACGAAACCAAATGCACCACACACA…	http://ccgb.umn.edu:8088/ForestTreeDB/nimbus/unigene.do?id=16525
16531	10620		unknown		AAGCTCCATTTAGGGCATCA	CTGGGCACACAAGGAGAGAT		√	√		TGACTCAATGCAATGTCATTCAAATCTGATAACTAATATGTAACTAATAAGCCAACCTTCACCTTTATATGCCCAAAATAGATTTCTACTTAGATGTAGCAGAAATGCAAGTTGAGGCAAACCACTTAAGCCTCTTAAAGCTCCATTTAGGGCATCAATCGAACATCATTAAAATTAAAAACGGATGCCCAATG*AGCTAAATTTTAAAGTTCAAGCTGGTTCTCAATTCATCTAGAAGAATAAAAGCTTTACATCCAACAAAGATCTTTCAAGAAGGTTTAACACAGAAATCCCAGCTTATAACAAAAATCATCTTTTGAATCTTGTCTAGATTCGCCCTCACTTCCAAAAACTGTCCTTAATATCATAAATGAGACATGTTCGATCAAATACTGTAT…	http://ccgb.umn.edu:8088/ForestTreeDB/nimbus/unigene.do?id=16531
16540	10629		unknown		TGAGTGGCAGATGAGTTTGC	TACTGGACTTGCTGCTGGTG	√	√	√	2	TCTCAATAGAGAGACAGTATTACTAAAGTAGGAAAACTGACAAAGAGTTTATACAGTTACAATAACGAGAACAAATTTTAATACAGATCACTCTGTTCTGTAGTGTTTTCATTATCAGTGCTAGGAAGCTCAGTAATTAGGAGGTAGAGAAGTTAACCCACTGTTGATCAGATGCCTATCTATAACAGATTCTCTCCTCTCGAAGTGACCTTGGTTAACATTGGAAGGTGGTACTGAGGAAACACCAGATCCATACCCTGATGACTCAACAGGAACCATATTTCTACCAGCAAAACCTGAATACTGTCCAAAGCTTCTTTCATAACTACCTTGGTTTACATCAGAGTGAATTGTACGAGAATTTGATCCATATACAGATGACCCAATGCTACCCGTATT…	http://ccgb.umn.edu:8088/ForestTreeDB/nimbus/unigene.do?id=16540
16562	10651		Tubulin		ATGGCAAGAAAAATGATGTGA	CTTTTCTCGGATTGACCACAA	√	√	√	2	TGGAAATAATAAAATAATTATCTGATCTTATATGGCAAGAAAAATGATGTGATCTACAAGTGGAAGACTATGATTACACACAGATTGAAGCATAATTTGTTGGATTGATCCTACATTTTAGAGAAAACAGAATCCTGCTGCTGTGAACATATTGACAAATAAAAATTTGTGCAGCGAGCACTGCACACTGGAATCAGAGAATAGCAAATTACAAAATAGAACAAGGCAATACAAGCCACTCTTACAGTTTATTCCAATTCAACCAATAGAAGAACCAGGGCGAATAGAAGTTCAGTATTCTTCTCCATCATCAGCTTCGTCAGAAGCCTCTGCCCCAACTTCTTCATAATCCTTCTCCAAAGCAGCCAGGTCTTCACGAGCCTCAGAGAATTCACCCTC…	http://ccgb.umn.edu:8088/ForestTreeDB/nimbus/unigene.do?id=16562
16610	10699		LIM		CATGGTGGTTGTGTCATCAGCC	GCAAATACCTTATTATAGAAACATCG	√	√	√	2	GCAAATACCTCTTATTATAGAAACATCGAGAATATTATGTCTACATTACACAGCACTCTAGGATGCTGCTCAACAGCATAACACTATCTTTTGCAACCGAAACTTGAATCATGTTCAAGCAAACATTGGCAAATACCTTATAGAAACATCGAGATTATTACGTCTACATTACAAAGCACTCTAGGATGCTGCTCAACAGCATAACACTATCTTTTATTGAGAACTCGACAAGATATAGTAATATAACTAATAAATAAAAGTCTC*GACTACTGG*ATTATGAGTCATGCACAAGCCATAGCGATTACACAATTCTAAGCTCTCAAATTCTCCGATCAACAGCAGCTAAAACACAAAATTAAGTGAAAATGAACACACCAGAAACCCAAATAACAACAGG…	http://ccgb.umn.edu:8088/ForestTreeDB/nimbus/unigene.do?id=16610
16614	10703		Ribosomal protein		CAAGAAGAAAATCCACCAAAGC	GCTTACCAAGGTTGGCCTAGT	√			2	TAGGAACAAGAAGAAAATCCACCAAAGCTATAAGATAATATCA*GCCT*GTCAAAAATGTACATCTATAATAAGATGCAAGGCTTTATGAACAAGATAAAGGCATAAAATCTACCTTTATTCCTGTTTATCTCTTCTCAAATACTTAAAGATTTAAC*CA*TCTGAACAAAATAATAAGTATAAAAAAAACTGAGATCACTTT*GGCAAAACATAGACCAAAAAACAAAACTGACCCGTTCATATATCTCG*AGACATTCAAATACTA*AAGAAAATAACAATAACCATTTATCACTAAGCGGCCTCAGAAGTCTACTCAAACCAAAACCAAGTATACAATATTCTT*GACATGCAACTTAATAACCAACTAGGCCAACCTTGGTAAGCCCCAATTT*G…	http://ccgb.umn.edu:8088/ForestTreeDB/nimbus/unigene.do?id=16614
16615	10704		Ras-related protein		TCTCTGAAGAACTGAATTGCGA	GGGAGACCACAAAGAACATCA	√	√	√	1	CAAACAATCAAACAATAATTTGGAGCCATATTTTCAAATAATCACAATAGAATAATGG*CATACAAAAGCAGTATA*TTTTGCGAGTGACATGCACT*TTCAAAGTAGTCACCATCT*GAATCAAAGTAAATATTCGTAATCCATCTCTGAAGAACTGAATTGCGAAATTGCAAAACATAGAGCTAACATTTAATAA*GCACTACTAGGGTACAATTCTATCACTACACTGGTTACATAAATCAATGTTCGATTAACATCTCAATGGCCTGATCCAATGTCTACATCTTACCACGCAAGTAAACTATTATTTGTAGTATCAAAGTCTTGTACGATCCCCTGGTGATTAACAA*TCACA*TCCTGATGTTCTTTGTGGTCTCCCAGCATTGACATCAATT…	http://ccgb.umn.edu:8088/ForestTreeDB/nimbus/unigene.do?id=16615
16620	10709		Malate dehydrogenase		CCACTGAAGTGATGTTGTTACAG	TATCAAGGCACGGAAGCTCT	√	√	√	2	TCCCAAAAACCTCTTTAAATTTATTATATCAAAAAATGACGTTGTAAGCAGCACACTCCAATCTTCGAAAATGCTAGATTGCCCATGTGGTTATTTTACTAACTTCAAAGTTCCTAGGCCAACGATATGGCAGGTACTGAAATTTATTCCCTCTAAAATTCCTTTGAAAAAAAAATAACAAGACTTGAAACCTAGTCAGTGTATCATAATTTTCACTGATCAGGTCTGTCGTATAATAGGTCTTGATGCATAAGCTGGCTGAGAAACAGAAAATAACATATTTTATTTTGCATACGC*G*TGCTTAAATAGT*GG*AAAAATCAGTCCACTGAAGTGATGTTGTTACAGCAAAGTAATCTTTTCAGCCAAATTATAATCTGGATAGTGATCTCTCTTAT…	http://ccgb.umn.edu:8088/ForestTreeDB/nimbus/unigene.do?id=16620
16643	10732		Heat shock protein		CGCAGCACGAACAAAATCT	CTTTTGGTGGAGCTTCTGGA	√	√	√	1	GGAAGCCAGCTCTTATGAATCACTGAATACCCTTTAGGGAAGATTTAATAGGACGCAGCACGAACAAAATCTTTCATTA*CAAAGTGAAAGAGAAACCAAACAGGCAAAGTTAAAAATGAACTATGGCAAAAATTCTGAGAGCATCATATTTCTAAATA*TTCTGAAATGACACACATTTTCAGTTAAAATATAAGGGGTTTCACGACTCTTTTGTAGTAAAAGAGTTCAAAATACTACATACTACAAAAGAGAAACAATCCGAGTACGACAAAAATGGCTACTTTTTCAAGTTCAATAACAATTCCAGCCCCAGCAAATTTAAACGAAATATC*AAAAAAACATATATAAGGTGATGCAGCATTTTAGTCCACTTCCTCAATCTTGGGTCCAGGGCCG…	http://ccgb.umn.edu:8088/ForestTreeDB/nimbus/unigene.do?id=16643
16670	10759		unknown		GCCATTAATGAACTTTGCTGC	AGACTGAAGGACAGGCGAGT		√	√		CATAACAATGGAACTGTTGTTGATTACAATGAATAAACCAATAAAACACAATTTATCCGAGAACTAGTCTCGATTTTTTTTTTTTTTTTTTTTTTTTTTTAAATCAAGAAACAAAGACATTTATTTCCATGAAACAGCCATTAATGAACTTTGCTGCAAACCCTAATATAAAAAAAAA*TGATAACTATACATTCTCTCTGCATGCCCATGAAATACATGGATGGCCATTGGCCTCACTGTATCATCTAGCCCAATGCCAAAAGTACATGAAATTACACTCAGAATATAGTGAATAACAACCCTAAAAAA*TTCTGCTAAAGATTGAATAGGACATGCGATTGAAACAAACAATGAGCCCTACAGAGATCCCAAATCCTTATTAACTAATCTTTTCAAA…	http://ccgb.umn.edu:8088/ForestTreeDB/nimbus/unigene.do?id=16670
16690	10779		quinone-oxidoreductase		GCAAACATGCACCCAAATAAC	TGGAACTTTTGCTGGTGATG	√	√	√	2	AGCAAACATGCACCCAAATAACTGGGTTTCACTA*GGATGATATTAATATTAAAAATTTCAGAGCTTTTAAAGTTGTTCAATGCATCATCATTACAATAGCAATGCCAGGCAACTAACGAGAGTTTTGACAAATAATTTGAATCAGGCAACTAACGAGAGTTTTGACAAATAATTTGAATCAGGCAACTAAAAACAATATAAAATGTACCAAAATAAT*GGGACAAGTACCCTATCACAAACTATGCTATATGAATTGTTGTGAAGTAACCTCAATAGTT**TATAGTACTATGAACTGAATACTGGCATTGTCAATCAAGCTAAATGGGCACCGAATTAGAAAATAGCTATCGAAGCAAGGTCGAAGGCACAATAGTGCTGTGTGCATCAGGCTTCCC…	http://ccgb.umn.edu:8088/ForestTreeDB/nimbus/unigene.do?id=16690
16695	10784		Cysteine protease		GCTGAAACTTGAACTTTAGATTGA	ATGCACAGACATGCCTCAAG	√	√	√	1	TAGCTGAAACTTGAACTTTAGATTGATAATAATTTAGAGAATCATAAAGCTGTTCTGTAATCATAAAGATGTTCT*GTGCAGATACAGGCTTCAGCTTTAATAATAGTCATACATAGCAAGATATTTACATCACACATAAATAGAAATAGAAATAGAATTGACGAGAGAACAGGGAGGGGAAGTGCCTTCGCCGATTTGGAGTCCATATGTGCAGGAACACTTATGGATATATACTTTTGAGAATTTTCCATGCATAAAAATTTAATTTCCTCCCATTCGGACCAGCCTGTTGTTGAGTTTAGAGGGTCAGGATTGCAAGGAGAAATCAGCTTTACTGGGTCCTTTCAGTGACCGCTTCCTGACCAGAGAGAGCCCAGTAGGGTTTGGCTGGGGTACGC…	http://ccgb.umn.edu:8088/ForestTreeDB/nimbus/unigene.do?id=16695
16696	10785		Transketolase		CATGGAATGTTCACGCACTC	CGCCTTTCCATGTACCAGAG	√			1	ATTGTTTCCATCCGACTTCGATAAGTATGGTTAGACACCTTGAATTTCAACAAATCGAAGTATCGATTACACCGTCCATTAAGA*CACT*TAGATGGGCTCAATACCAATTGCAAGAGCAGGCAAACCTTCTTCATGCAAAATAAAA*TATTTATTAATAGAGATCGAGTCATTTGCTATTAAATGACATGTATCCCACCCTATTGCTAACCTATGAAAAATCTAACAAAATGGAAAGAAAAAA*CGCCATCCAGCAATAGGATGAGCTTGCTCTCAAAATACAATTTCAGAGCAAATCTATGCTAAGACTTGTTTAGCAGTTGCAACCACATTTTCAGCAGTGAGGCCAAACTCCTTGTACAAGATTCCAATCGGAGCACTAGCACCAAACCTGTCGA…	http://ccgb.umn.edu:8088/ForestTreeDB/nimbus/unigene.do?id=16696
16709	10798		Aquaporin		CATGGACCACACTATGATTTGAG	CATTTGTGGGACTGGATTGG	√	√	√	2	TGACCAGGGATAAATAAATATTATTATATTAAAAAAAGAGTCCATGGACCACACTATGATTTGAGAATTTTGTGACATGCAAAAGCTGTAGAGGAAAATTTCCAATTCCAAATGGATGAATTCTACACAACTG*CCCACAAATTCATGTTTACAGA*AGAAGAGGACACACAAACACTATACTTACAAACAAGCGCACTAAGTCCCCTGATTACCAAACAGAGCAGAGGAAGAAGAAAGAAGAAGTTATGAACAATTCCAATGGAAAAGCGGTACTACTTCTGAGTACAATCATGCATAACTTCTACATAAATTACAAGCATTCTGACTGCTTCTGCAACAGCACTGGATTCAATCCAAAGGAGCAAACATCCATCGCCCTCTCTGCCGCGCTGTAGTC…	http://ccgb.umn.edu:8088/ForestTreeDB/nimbus/unigene.do?id=16709
16710	10799		Putative cell wall protein		GGCAGCATTGATTTACAACG	GAATCCGAGATGACGAAAGC	√	√	√	0	TGGAATGAATGATGGCTCTTGATTTTAT*T*G*ACGAAAATATTAAAACATGTCAAGCTCCTGAAACATTCAGAACATTATG*ATTTCTACGACACAAATTATCACGCTTTACTGCACACAGAAAATATCGACTAATAATGACGAATACAATAAACCACTGTCACACTTATTAAGAGCCAGGAAGATGCTCCACTAAACCCTAAACCTACAAGTCCCAACTCAGGTAGACATCCTTCGTGTCGTCGCTGACTGAGTAGCTGCAAGCTGGGTACTACTGCTGTTGTATGTCAATCCTGCACCTATGTGGCCTCCGGACACTTGAAGCCCGGGGGAGGGTTTACTCCACAGGTGGCAAGAAGCTCAAGCGCCAACGGAAGGTAGACGTTGAGATTCAGAAC…	http://ccgb.umn.edu:8088/ForestTreeDB/nimbus/unigene.do?id=16710
16728	k7		Tubulin alpha chain	k7	CTACCATGAGCAGCTTTCTGTG	CCTCAGTACTCGTCTCCCTCAT	√	√	√	0	TACAAAACACACGTTTCATTTATTTAT*TTTTATAAATAGAACCATACAACAAAGTTCCATAA*T*GCC*CAA*CCTTACAC*T*GTAATAT*A*G*GGAACAAACACAATAAACAAAGCACTGTTCTCAACATGAAGTTCAAATCCACACAAAACCTAAGAAACCAGAATGCAGGAAACATAAAACAGTTCCTCAGTACTCGTCTCCCTCATCACCTTCCTCTCCTTCTGCAGACTCAGCGCCAACCTCCTCATAATCCTTCTCAAGGGCAGCCAGATCCTCACGCGCCTCAGAAAACTCACCCTCTTCCATACCCTCGCCCACATACCAATGAACGAATGCTCGTTTGGCATACATGAGATCGAACTTATGATCGATTCTCGAGAACACCTCTGCAA…	http://ccgb.umn.edu:8088/ForestTreeDB/nimbus/unigene.do?id=16728
16747	10836		TCP		TGGGAAGGACCAAGTTCAAG	TTCTTCCAGTTGAGCGAACA	√	√	√	2	CAAATTTACAGGTCTGGAGGGAAAGGGAAACTTATATGGAGACCGCAGGCGTGGTTTGAATCTTATCCTGTAATGGAAATCGAGGATTCAGATGGCAAAGTCCTTGGGAAGGACCAAGTTCAAGCTCGGGTATATAAAATTTCGACCGATTCAGAACATTCCTAAGCGTTCAAGGAAACGAGATTCTCAACGGGGTAAGCAAAGAAGCACGACTGGCACCCAATCTGGAACGGAAACTGCAGGCTCTGGATCCGGGAAGATATCTGAATCCACGGAAGAGGGCTGTGGAGGAAGCGCGTCAGATACTGAACATAGATTCGTCGTCCTCGTCATCTGATCAAAACGGAGACGAAAAATCATTGAGGAGAAGTCCAGAAGAAGAAGAAGAAGAAGAAGAAA…	http://ccgb.umn.edu:8088/ForestTreeDB/nimbus/unigene.do?id=16747
16805	10894		GRAS		AGCAGACATTCAAGCAGCAG	AGTTTGACCGCGAGTTCTTG	√	√	√	0	CGTTTTGGCCTTGAGCACCAGCTCTGGCAGCAGACATTCAAGCAGCAGGAATACATGAACATGATGAAACCCCAGCACCAGCAAGAACTGCTCCAGTCTCTGCACAGGCGGCAGCAATTCCTCCACCAGCCGCTGCCTCCGCCGCCGCCGCACCACCACCAGCAGCACCACCAGCTCAGGCAGAAGGCCATTGTTAATAATACTTTCAAGGTAGGGGGTCCCGGCGCAGCGGCGGAAGAGGTGCAGGTAATAGTGGAGCAACTGCTCAAAGCAGCAGAGGCTGTGGAACTCGGCACCTTAGATCATGCTCAGGCGATATTGGCGCGGCTCAATCAGCATCTCTCCCCTCTCGGAAAGCCCCTTCACCGGGCGGCTTTCTATTTCAAGGAGGCTCTCGCT…	http://ccgb.umn.edu:8088/ForestTreeDB/nimbus/unigene.do?id=16805
16876	10965		LEUNIG		CATGACTTGCAGAAGCAACC	CTCTTGATTTCCACCCGAAC	√	√	√	2	CTGTTTTCATTATTACTCTAACCAAAACAAGTTAAATAGTACAACAGCTATGCAAAGCTTGCCACGATAGCAATCAAATAAGGCAACAATGAAGAAAAGCTTGAACTGATATATTGTAGAGACCATATTATTCACTTCCATAGCTTCACAGTCTTGTCATGACTTGCAGAAGCAACCATGCCTGTTGCCTCGGAAGCAGCTAATGCAGCAATGAGGCCTTCATGAGCAGTAATTGTCATACTCTTGTTTTCAGCCATATTCCATAGCTCCAGAGACTGATAGCAGCCAATGACTAAGAGTGATTGATACTTGGGATGGAAGACACATGAATGGAACTTATTTCCACTACAGTTCAGTTCGTATACACAGTCACCATCACCTCCAGAACCAAGGTTCCAT…	http://ccgb.umn.edu:8088/ForestTreeDB/nimbus/unigene.do?id=16876
16892	10981		No apical meristem		GGAAGCCGATGGTAAACTGA	ACTTGGCGAGCAAATTCAT	√	√	√	2	GATCTGCAACTCAGACTACCCAAAAGTCAGAACATCTGATCGATCATTGTCTACATCATCCTCCACCTGTTAATCCTACACCGCCATCCGGAATATTGAACGGCTGGGTTTTATTTTCTGATACAGAGAAATCACGTTCCAATTATTGTTGGGAGGAAGCCGATGGTAAACTGAAGCATACGGCCTCCTCTTCAGAAGCCTCCCATACACTGTCTTTATGCTGTCTGTACATGAAGACAAATTGATGTGATACACTGAATTGTATCTTAATATCAGTGAAATCAGTCTGACATACACCTTACACTAATGATGTACACGCCACACTAAATGATGAGTTGGACCCTGCTTTTGCCTTCAATATTGTACCATGCAGAGAATTAAGTTAATATGCATGCCAAA…	http://ccgb.umn.edu:8088/ForestTreeDB/nimbus/unigene.do?id=16892
16909	10998		zf-C3HC4		GGAAGTTGGAATGATCTGGAG	TGCAGCCAAAATTACCAAGA	√	√	√	1	CTCTGAAGGATCAACCTCTGACTTGGAATTTCTTCAGGAAACACCAACTTCTTCTATGAGCAGAAGCCTCTTTCGTGGTGGTTCTACTGTGGAAAGGAGAGATAATCGAGTTGTTTCTAGCAGGTTTCTAAACAGACAGGGAAGTTGGAATGATCTGGAGTTATTGAATGTAAACAGCAGTTTGTCAGATTTAATGTATGGGGAACATGAACATAATTGGACTGGCATAGAGGAAAATGGGACTAGGAACATAGGAGCAGGTCCTTCTCTGAGATCTGGGCTCATGAATGATGCAGCAGGTCTGTCAATTTTTGAAAATGATCATGAATCTGCCTCTGATGATTCTTTTGTCTCTGCCCCATCAGTGGCTGAAGATCTATTTGATGTGGATGTTGCTAG…	http://ccgb.umn.edu:8088/ForestTreeDB/nimbus/unigene.do?id=16909
16962	11051	DQ399062	MYB (R2R3 class)	Pg-myb12	TCAGAAGAACAGGGCACCA	ATAAGGGCAATGGCTGGACT	√	√	√	2	TCCAGCATCATTAGATACCCAATAATACCTGTCTACCTTCAGAAGAACAGGGCACCATGGGTCGAGCTCCTTGCTGTGATAAAATGGGAGTAAAGAAGGGCCCCTGGACTCTAGACGAGGATCAAATACTCGTTTCTTACATTAACAAACATGGCCACGGGAACTGGCGTGCACTGCCCAAGCAAGCAGGGCTTCTGCGTTGTGGAAAGAGTTGTCGCCTGCGGTGGACGAACTACCTGAAACCTGACATCAAACGCGGGAATTTTAGTCCCGAAGAGGAAGATCATATCATCAAACTGAATCAGCTTATAGGGAACAGATGGTCTACTATTGCTTCGCACCTGCCAGGAAGAACAGACAATGAGATCAAGAATGTGTGGAACACCCATTTGAAGAAGC…	http://ccgb.umn.edu:8088/ForestTreeDB/nimbus/unigene.do?id=16962
16977	11066		bHLH		AATCTTGCGAGGTCATGGAG	TCTGGGCTACCGTTCTCATC	√	√	√	2	GGCAGGGCTCGAAGCTTGAATCTTGCGAGGTCATGGAGCACACACCAAGAGTAGGAATCTCCACAATGTGCGCTAATTCCTCCGTCGACATGTTTGATTTTAATGGCCACGCACTCATGGAAGCAGCACCAGCTCATGTCGGCGATCATAATGGCTTGTTATTCTGCACAGATCTCATTCAGGGTAACAGCGGGACAGGATCCCTAAACCCCGTCTCCCCATATTCTTCTTCTCCTTTCCCTGCCGTAGACCTGAAAGGATGGAACTTTGCTACCAGTGATTCTTTGTGGGCATCTCATGACTTGCCTCTAAAACCCGATGAGAATTTCCAGGCTCAACTTTATGAGGCCTCTGAGCTCCTCACAAGAAACGAGAGTGAGAATCTGATCTCCTTCACGC…	http://ccgb.umn.edu:8088/ForestTreeDB/nimbus/unigene.do?id=16977
17000	11089		WRKY		CTCGAAACGCTGCAAGTGAT	ATCTGCTGCTTCGCCAAT	√	√	√	2	TTATGATAATCGTGCCAAGGATTTCTTTCCCCATGAAGTTGGTCGGCTGAGCTTCAGGCTTTTGCCTGTTGATGGTGAGAGCAAGGCCGAGGATGGACCTGGAGACATGATGTCACAAGGCCCTGAGGATGAGGATGATAAGCCTGCAATCAATGTTTCGACTGGATTAAGGTTGGTTACTGCGCAAGCTCGAAACGCTGCAAGTGATCGGTCCACCGTGGAGATGGAAGATTGTGCATCTCCGATCAATTCTCAAGAGACATCAAATCCTAATGAGATGGATGGTGAACCCAATAGCGAGCTGGTGGCGGTTCAAAAGGAGCTAAATCGTATGAACGAGGAAAATCAGAGATTGAGGTTCATGTTGAACCAGATAAACAGCAGCTATAATAATCTGCA…	http://ccgb.umn.edu:8088/ForestTreeDB/nimbus/unigene.do?id=17000
17014	11103		LEUNIG		CCAACCTTTCCTAGCACCAG	CTGCACTGGTAATCCGTTCC	√	√	√	0	AGCTTCCCCAACCTTTCCTAGCACCAGAATATAATATTCACAGAGAAACATACAGTGATACTCTGGACTGTCAAGGCTTCCGATCTGTTTTTTCACAATTCAACAATGCTACCGTATAGAAATGTCTAATGATAGCGAAGAAGATGAACTCTGATTCAATTTGAGTATCAAACAAAACATGTTCTGCTATTATCACCTTGGTACAACTTCCACCTTATAACCGATGGCTAACAAATTGTTGGTGCCGATATTTCCCGAAAAGATTCCAATTTACCATAATATAACGATACTGGCATCTATACATGTTTGCCATCCAATACAAGCTATTACTTCCATAATTTTACGCACTTGTCGTGACTTGCAGAAGCAACCATCCCAGTTGCAGGTGACTGAGCTAAG…	http://ccgb.umn.edu:8088/ForestTreeDB/nimbus/unigene.do?id=17014
17023	11112		WD40		TGGCTATTGACCACACAGGA	ATCCATCACCAACACCACCT	√	√	√	2	AGCGATGACCATGACAATGAGGAGACCATAGGTCCTCCAAAGCCTCCATATTTAGAAGGGGGAGAGGAGAGTGACCAAATGGTTGGACCTTCCAAACGCAGAAGCGACGACGAAACCAGCGGTGATTCTGATAATGAAGACGATGCTGTCGATTTCAGGGTGCCTTTAAGTAATGAGGTTGTGCTCAAAGGCCATACCAAGGTTGTTTCAGCCTTGGCTATTGACCACACAGGATCACGTGTTCTTACAGGTAGCTATGACTACTCTGTTCGTATGTATGATTTTCAAGGTATGACTTCTCAGCTGAAGTCATTCAGACAACTAGAGCCATCTGAAGGTCATCAAGTTCGTAGTTTAAGCTGGAGTCCAACTTCTGATCGATTTTTGTGTGTAACTGGA…	http://ccgb.umn.edu:8088/ForestTreeDB/nimbus/unigene.do?id=17023
17068	11157		zf-C3HC4		TTCTCTCCGACAAACCCATC	TGAGGATCTGTTGCAGCTTG	√	√	√	2	CTGGCTCAGCAGTGCCGTCGCCAAGAATTACAGCTTCCATGGATATGGCTTCTCTTGCACCAGGATCTCCATCTTCTGTCCTAATGATGTCTCCCTTCTCTCCGACAAACCCATCAAAGAATACTTTGTTCACTCCTCCAATGTCGCCCTCATCTCCAAAATCTGGCCATTCATCTCTGGCTGGTGCTTGGTCACAGTCTAGCTTACCAATGCTGCATCTTCCTGGTGGGGGCAGTCAGACCAGTCGTCTCCGAGCAACACTAAGTGCTAGAGACCTTCCTTTGGATGATCTGATTAGAGGCTCAGACAATGATGGCCAAATAATTGACGATTTTTCACCTCTGTCCAACCAGGCTAGGATGAATGCTACTCTAGCTGCTGCCCTATCGGGGGATGGGA…	http://ccgb.umn.edu:8088/ForestTreeDB/nimbus/unigene.do?id=17068
17087	11176		Nodule-inception protein		ACCGTTCGCTGAAGAAATTG	GAGTGCTCCCTGGCTTTATG	√	√	√	2	ATCAGGACGTTACTTGAGAAGAAGCGAGGTAAAATGGAGAAAACGATCAGCTTAGAAGTTCTTCAGCAGTACTTTGCTGGAAGCCTGAAAGATGCTGCAAAGAATATTGGTGTTTGCCCAACTACACTGAAAAGGATTTGTAGACAGCATGGAATTTCTAGGTGGCCATCTCGGAAGATAAACAAGGTGAACCGTTCGCTGAAGAAATTGCAGGGAGTTATTGAATCTGTTAAAGGCGTAGGAGCATTTAAAATTGGAAATCTCTCAACTGGTCTGGTCTCTGCAGCAACGGTGCCTAATACTTCATCAGTCCACGGTAAATCATCACCTGCTGTTGTTCAGGGTGCTGCTAATCACGATCTTGACATGGTTCCTCCACCTTCTAATGAAGAAGTTATA…	http://ccgb.umn.edu:8088/ForestTreeDB/nimbus/unigene.do?id=17087
17141	11230		WD40		GCGGAGCTCATTCAGAAACT	CTGAATTGGCACCATCTTGA	√	√	√	2	GAACAAACAGGTAGACCCCCTCACTCTCCCGAGGCGGAGCTCATTCAGAAACTCAAGCTCAAGTCAAAATTCAATGAATACACCCTTCCCAATTTTAATAATTTAGCTCCAAGCGCCCCTTATACAGACTGGGCTTATTGGGTCATTCCACAAGGTTCAATTCAATTAGAAACTGAAGAAGATTCGCTTCTTACTGGGAGGATTCTGCTCAATTCTCGGATTTTTAATGCAAAACAGCGGGTGAGTTTGATGCCTCTCGACACTTATCATGTGACCACCAGCCCATCAGACCCATATCTCCATGAGTCTAAATCAAACCCATATGCTGAAAGCATTTTAAAAGCTGTACAGAATTTGAGTCGAAAGGAAAAGCAAGAACTGCAATTGTTGATGAAAGTT…	http://ccgb.umn.edu:8088/ForestTreeDB/nimbus/unigene.do?id=17141
17167	11256		PAZ/Argonaute		CACTGCCCTTTACCTCCAAA	GCGGTATTTCCTACGCATGT	√	√	√	1	CCCTTTGTCACTTCTCGTGGTGTCAATAGGGCTGTAATGGAGCAGCTGGTCAAATTATATCGAGAGTCTCATTTGGGCAGGAGGCTACCTGCATATGATGGTCGCAAGAGCCTGTACACTGCTGGGGCACTGCCCTTTACCTCCAAAGATTTTAGCATCAATCTTGTTGATGAGGATGATGGTATGGGTGGCCTTAGGAGAGAAAGAAATTTCAAGGTGGTTATCAAGTTTGCAGCTCGTGCTGATCTTCACCATTTAGGTCAATTTTTATCAGGGAGACAGGCAGATGCCCCCCAGGAGGCTCTGCAGGTGCTAGATATTGTGTTACGTGAATTACCCACTCACAGGTATTCGCCTGTTGGGAGGTCCTTTTACTCCCCTGATTTAGGAACGAGGAAA…	http://ccgb.umn.edu:8088/ForestTreeDB/nimbus/unigene.do?id=17167
17192	11281		zf-C2H2		AGCATCAAGAAACCCTCGAC	GACGCAGATCACGTAGAGCA	√			1	GTGGTCTATGGACATGCTCAGCAGCATCAAGAAACCCTCGACATACGGCCGTAAAAAGCCGAGAAACCCTGACACACGGCCCTAAAATCTCATGGAGGAGGCGGAAAAAGACTTCAAAAATCCTATCTTTATCTGCCGTTTTTCCTACATAAAGTTCATCTTCAAATTCTGATCGATCTGCATCCATTAATCTGTCCACCCATTCCATATTTAGACGATTCTACCTCTATTTCATTCATCAATCCCCCACTCAGCTCTTCAAAGCGAGGCCTTCTCCACCATGTTTTTTTCTTAAATATACTCCGCTTCTGCATGCATTCCGCAACCATGATCTTCGGAATATGAAAGGGCTTTATCGCCAACGGAATCTGACATAGATTCAACCCTGGCCATGGCCGA…	http://ccgb.umn.edu:8088/ForestTreeDB/nimbus/unigene.do?id=17192
17202	11291		MYB		TGTGAACATATCGGCAGTCC	CTTATGGACATCGCACCTCA	√	√	√	1	CTACATAGATTCAAGATGGATTATGAAAAGTACTACTTTCCTCTAACTACTATACAAACTTTATCTCCCTGTGAACATATCGGCAGTCCATCTAAAGTAGAACGTGTAAGAAACTCGCATTATATTTCCTTGCAGTTGCCAATACGCCGTCTGACTTGAGGAGCATCTCATGACTCCTTGTAATGTTTTGCCACAAGCTATCTCAAATTCCTCCCGACATAACTCATGTATTGATTAAATCCTTCACCAAACCCAACTCTCCCAAACAGTTCTTCCAGTATAGGCCTATATAACATTCGTACGTTTTCTGCTTAGGTAACACTTCCAAATAGCAGAGCTTAGGCAAGGAATTAGAGCAATGCATGCTTCAACGTTACTTATTTTGCATGAGGGATGCTC…	http://ccgb.umn.edu:8088/ForestTreeDB/nimbus/unigene.do?id=17202
17237	11326		B-box zinc finger (CONSTANS)		TCTGTATGGAGCCCTGAAGC	ACAGGATCGGCTTTCATACG	√	√	√	3	CACAGACTAACAGATCCCGACATGGATCCCCCCATACCCTGGCCATCTGCATACACAGAAATCTAGACTTGAAAATAATTCTAAATTCTGTATGGAGCCCTGAAGCTGCTTCTTCTGTAGGTGCAGAGTTCGATTCCCGCAATGGAAGAGGCCGTGCCCGTCAAGGTTTCTCTCCCCTGTGACTACTGTGGCGAAGCGAATGCAGTTCTTTACTGCCGAGCTGACTCCGCCAAGCTCTGCCTCCCATGTGACCACCACGTTCATTCTGCCAATGCCCTGTCCAAAAAGCATGTCCGATCTCAGCTCTGCGATAGCTGCAAGGACGAGCCCGTTACGGTTCACTGTGCGGCCGATGATGCGGTTCTTTGCCAAGAATGCGACTGGGACGCCCATGGAGGA…	http://ccgb.umn.edu:8088/ForestTreeDB/nimbus/unigene.do?id=17237
17243	11332		MYB (R2R3 class)		TTTGTTGACGCCTACCAC	CCGAGAGCGGTAGAGATAGC	√	√	√	2	TTTATCATTCTAATTAAGAGAATTAGATAGAAACAGTAAAGATGGCATATCATCCATTTTCTTGATTATCACCTATCAAGAAATATGTTTGTTGACTCCTACCACCTTCATGTCATTTATTCATTCAACCATTGACCTCTCCCTGTCAATACTGAACTTGCGTTTTGCATTCATCAATTTGTAGATCCCCGTCAGTCTTGCATCACGCTACTCTACTCAACACTGGCCTCACTCTACCTGTACTGGTACTGGAATTAAATAGGCAGGATAGATTCACTGCAAGTGCCACTAAGTTGCTGTGTGCTTATTATCACAAGTAAGCAACTAATTTGAACGCAGTCTGGTGGACACTAAGAGCAGTTAATCGAACATTCAATATTCCACGAATCGCCCCGCTGC…	http://ccgb.umn.edu:8088/ForestTreeDB/nimbus/unigene.do?id=17243
17301	11390		Transcriptional corepressor LEUNIG		AAGAATCAACAACCTGGGAAT	TTCAAACAGGAGTTGGCAGA	√	√	√	0	TTACATATAAATTATGGAAGATAATTAATTTACAGACGAGTAGTTAGTAATAATTAATCTAATAACATAATAAGCAACAAATATGTGAGGCTCACCATAGTTCTGATCAAAATGGTTGCATTAAGAATCAACAACCTGGGAATAAAAGTTTTCTGATTTATATCTGGCCATTCACTTCCACAACTTTACACACTTATCATGACTCGCAGAAGCAACCATGCCAGTTGCATTGGAAACTGCTAATGCAGCTATGAGGCCATCGTGTGCAGGGAGGGTCATACTCCTGTTTTCTGCCATATTCCATAGCTCCAATGACTGATAGCATCCAATTACCAAAAGTTTTGGATAGCTTGGATGAAAGACACACGAATGGAATTTATTTCCATTACAGCTCAGTTC…	http://ccgb.umn.edu:8088/ForestTreeDB/nimbus/unigene.do?id=17301
17319	11408		bHLH		CCTCTCCTACTCTTCCCATTTG	AGGCTTGGGTCTCACAATCT	√	√	√	0	GATAGATCAATCTTCAAAGTAGCTCCTCTCCTACTCTTCCCATTTGTAACAATAATAAATCATTTTCTGCACTTAAGTTATCTGCTATAATGCAGGGTAAGAGCAGCTTTTAACAACTTATATTACTTACATTACACTATAAAGGCAGTAATAATGCACTGATGCCAGTCATGGCAGGCAAAGATTTTAAGACCCGCTCACAGCACCATTTGTCAATAAAGTAGACATTGGGGATAGCTGGAATGCATCATATGTCTGAGAAACATTGTCTATGCCCTGACTCCTGACTAAGAAAGACTGATTAATTGTATTTGTAGTACTCTTAGTGTTTGGTTGTAACAACTGCATAAGTGACCATAAAATATCAACCCTGTGTACATCCCTGTTTGCCTCAACAAT…	http://ccgb.umn.edu:8088/ForestTreeDB/nimbus/unigene.do?id=17319
17325	k27		aspartic protease	k27	GGATCCAGTGTGATGCTCCT	ATTGCGATGGCAGACTAACC	√	√	√	0	CAACAGCAACAGCAACAGCAGATACCCAATCCAAATCCCAGGAGGCCCCTTTTCAGCAGGAGGAGGGTGCGTTTAAGGAAACTCTCTGCTATCTTTTTTGTAGGTGCACTGGCCCTGGCAATCTGGCATTGGACGCCTTATTATTCTGGATTTGATAGAAATCCCAACGAGGATGAGGATGAGGATGACAATAAAGTTGGCGTGTATACTCTGTATCCAAAGTACGGGAATAATTATCACGGGCCTGTGGGGGACGAACCTGCTTTGAAATTGGGGGCGTTTGTGGAGAGAGACACCATCAGAAATAATGTGTCACCTGCTACTTCTACTAGCTCTTCTACTGCTTTTACAATCCAAGGCAATGTTTATCCAGATGGACTTTATTATGTGTCGATGCTC…	http://ccgb.umn.edu:8088/ForestTreeDB/nimbus/unigene.do?id=17325
17387	11476		LOB domain-containing protein		GGAGTACAATCATCTCCATCG	GGCAAATGCGAGACTGAGAG	√	√	√	2	AACCTTTGGAGTACAATCATCTCCATCGAACTAAAATATTGCGAGTATAGCTCGCCATATTGATATTTTCTCAAATTTTCTACTGAGTTTGGAAGAATAAACTGGCCATAGATTCCTCTGTACATATGTTAGATTCGTACATAAATATAGATCGAAAATAGATACTCAGCGTTCCCTCGATTCTGTATGTCTTCTTTTCGGCTTTTTGTTTCTCTCTGATGTTAAGTCGTTTCTGTATTGATTCACTGGTTCATCATGTATTTGTCATTGTTTTGTGAAATTTGAATTTGGCAAGCACGCCAGCTCAATCATTTTATGACTTCCATGGTCGTATTGTACCGTAGGTTAACCATTGAAGGTGTAGCTGTTACAGCGTTCTGGTCTTGACTGCACCTGTAT…	http://ccgb.umn.edu:8088/ForestTreeDB/nimbus/unigene.do?id=17387
17742	11831		WD40		TCACCATCCGTTGTTAAGTCC	GAGGATTTGGAAGCACCTCA	√	√	√	0	TTTTCTCATATTTGATTTGTACATGATATAGATTGGATAGCATTTTGGTACTCCAAGTAAAATACTGTCATTTATCAATCCTTTACGTCATCTTTATGCACATTTTCACATTGCAATTCTGTCACTTATGTCATCTTGCTAACTAACAGTAAACAATCAGAGGCTACTGAAAAAAAATTTACATTGGCTGATTACTAGATTTCCACCCATCAAAGTAAATACAGAAGAGACTTCAACTTATGATGCAATCTCGAGGGTTCACATGATCACCATCTTCGGATGAATCATCACCATCCGTTGTTAAGTCCATGGCATAGCCATCCATATCATCATCTTCATCGTCTTCGCCTTCAAAATCTTCTCTTGAAATCCTTCTGTCTCCATCTCGCTCAGAGACTC…	http://ccgb.umn.edu:8088/ForestTreeDB/nimbus/unigene.do?id=17742
17811	11900		AUX/IAA		TGCAAAGTGTGTATGAAAAGCA	CATTCTTTGGCTGTGCAAGA	√	√	√	2	CTTGCAAAGTGTGTATGAAAAGCAGTTACTAAAAGAAAGCAATAAAAGAGCACATGTCTATCATCAGGGGAGATAGAACAAGACACCATGGAAGTTTAAGAAGATTTCCTATTGGGGCAAAATAAAGGAGGGTTCCAAATTTGCTGGGGGTTAAGGTAGATATATGACATACAAACAAAAGAATGCAACTCTGGAGTACATTCTTATGGAGACCTTTGGGCATTTCTGAACTAAAAGTTGTGTATGGAATCTCTGGACATTACTAATGGACATGAAGGCAGGTAGAAGACTTACTCCCAGGGATCATCTCCAACAAGAAGAATATCACTCTCATGGTCCACAAACACGAGCTGCCAACCTGACATAGGGTCTTCTAGTTGGCCTTCCATGCCAAACATA…	http://ccgb.umn.edu:8088/ForestTreeDB/nimbus/unigene.do?id=17811
17854	11943		WD40		CCTCTCCAGCAAACACATGA	CACTTGTTTCTGCTTCCACAG	√	√	√	3	GCTTAGCAAACTTTTGGCTAAAAAACATGATTCAGAATCTCATCCCTAGTAAAAAAACAATGAACAGTATAATCTATTGCATCCGTTACAACAATTGCTCTCAAAATGAACCGAACAAGAAATTGGAGTGCTTAAACAATTAAACCATTTCCAGAATTTTTATGTTTCCTGTAGAATTTGCAGCAACTAATGTTTGGGTTTGTCCTCTCCAGCAAACACATGAAACAAATTGTGCACTGTCATCTTCCATCTCCAGACCTGTCATTGGGTCTTCACAGTTGAACTTATAAGATGCCACTGGCATTGGGAGGGACTTGTGATAAACAAACACCTCATTTGTTTCTGAACCAGTGGCAATATACCCGTCAGCTACAGAGAGACCAACAAAATTCTTTACAT…	http://ccgb.umn.edu:8088/ForestTreeDB/nimbus/unigene.do?id=17854
17856	11945		zf-C3HC4		AATGCAGAGTGCTTCAACAGTA	TCAAACAGAGAGGACGGAGA	√	√	√	0	TACGTACATCGTAAAATCTTCATGGGTGGGAAAAATTTTCAGGAAAAAAATGCAGAGTGCTTCAACAGTACTAAAAGCTGTAGCCTCAAAAAGTGAGTTGGCATTTCACAATATATTTACAGCAACCTCAATGTTAGACAGCTTCACTAGTCAAACACTGAACCTGTGCCACATGTTCAAAACCCTCAATGACAGAGGATTGACAGATATCTAGGCTTTGCATAGACTGTATTGTACATTATAAAGTATACATCAACCACCAAAGTATGAAAGAAAACGCTTGTTTTATATTGGATCTTGCTTAATTAAAATTCCACCTTCAGCCACCAAAGTATTTGTTCCACCCGAGCCTCTATACTGACTATCATCTGTTGAAAGGATACTTGACATGGAACAAAC…	http://ccgb.umn.edu:8088/ForestTreeDB/nimbus/unigene.do?id=17856
17988	12077		Homeodomain Leucine Zipper		CTGCTTGTAACCCTCGCTTC	GCGTCTGTCAAAGGAGCAGT	√	√	√	0	AAATTAGTATAGATATATTAAAATTAACAGACCCTTGAGTTCCATTGGGTTAACAGAGAACAGAATACTACAATGCAAAATCTATATACATATCTTTGGAAGACAAAATTGGTGTTAAGATCTGCTTGTAACCCTCGCTTCGCTTGGCTTTGCTTTGCTTGGCTTGGCCCCTCTACAAGTTCTAGAGCGTTACTTGTTATCTTATCCTTAGAAAGGGTAACTGTGTGATATGATATCAAGATCTAAGGGTGCGGGGTGTGTTAGGCGCCAGGGCTTGCCATGGAGAAAGCGTTGTATACGTGTCGGCGGTGGCGACTCTCTCGCAGGAAGGACACATGGTGAGGGTCGCTGCGGGCAGCTGCATATAGAACGGGTGAGATACTTTAAGCGCTCTCAGCT…	http://ccgb.umn.edu:8088/ForestTreeDB/nimbus/unigene.do?id=17988
18035	12124		Homeodomain Leucine Zipper		TACCCGAACCACTACCCTTG	GCAGAAAATCAAGGCAGCTC	√	√	√	0	TGTCATCGAANACTTGCAATTAAGCTAAATAATATCAATGCCGTCATGTCATCATGTACATGAATGGATGATTGAGTTTAGCTGAAAGATGAGAGTACCAAACGATTTAAGATTTTGCGGGGAGTCAATACCCGAACCACTACCCTTGCATGGTGGTAAAGCTTATGCAAATATCATTTGTTTGTTTGATAATTGCATTGAGAAGGAAAGAAGCTTTAGTTTCTGTCTGTCTGGTTTTGGTTTCATTTACCACTTGGCAAGGATATATGTGGTGCGTTCTTGACTCCACGACGCATCCTTCATGAATATTTTCAGTTACATATATCATGTAATCCCAGTAATCCCATTGCCGTCCATCCGAGGACAAAGGTGAAAGCAGGCAGAAGGAAGTGGCTGTGG…	http://ccgb.umn.edu:8088/ForestTreeDB/nimbus/unigene.do?id=18035
18061	12150		AP2/EREBP		CCAAATGGAAATAAGAACAAAGC	AGGCCAGTCAACAAGCAGTT	√	√	√	0	TGCGCACTGCAGTCAGAGTTTAATTGTTCTCCAAATGGAAATAAGAACAAAGCAAATACCAAATACAATTTCTGTCACTTTTAATGAGTATAACTACAGCTGCCTCCACAACTGAAACAGAACAAACAATTGAAAACTTTTTATTTCACTTGACAATGTCAGGATTCATTTCCTGACAGATCTATTCCTATTTTAGTGACAATTTGCCCAAATGAGGGCTTTTATACAAATAATTAATGTATAATGTCCTCCAGTAAATTAATCTAAGTAGAAATTGTATGAAGGCTGCTGATAAAGCTGCTCCTCATCCATTCTTTTTTAAACTAGCTATAATCATCGCTCATCCCAAGTTCATGTTGCAACAAATAATCAGAAATTTGATACACCTGCATCTGCTGC…	http://ccgb.umn.edu:8088/ForestTreeDB/nimbus/unigene.do?id=18061
18061	12150		AP2/EREBP		GCCTCCACAACTGAAACAGA	AGGCCAGTCAACAAGCAGTT	√				TGCGCACTGCAGTCAGAGTTTAATTGTTCTCCAAATGGAAATAAGAACAAAGCAAATACCAAATACAATTTCTGTCACTTTTAATGAGTATAACTACAGCTGCCTCCACAACTGAAACAGAACAAACAATTGAAAACTTTTTATTTCACTTGACAATGTCAGGATTCATTTCCTGACAGATCTATTCCTATTTTAGTGACAATTTGCCCAAATGAGGGCTTTTATACAAATAATTAATGTATAATGTCCTCCAGTAAATTAATCTAAGTAGAAATTGTATGAAGGCTGCTGATAAAGCTGCTCCTCATCCATTCTTTTTTAAACTAGCTATAATCATCGCTCATCCCAAGTTCATGTTGCAACAAATAATCAGAAATTTGATACACCTGCATCTGCTGC…	http://ccgb.umn.edu:8088/ForestTreeDB/nimbus/unigene.do?id=18061
18125	12214		WD40		AGTGAAGCAAACGGGGAGT	TGATAACGCGTCGGTCATAC	√	√	√	0	CGTCGATCAACATGTCTTCAGGAGTGAAGCAAACGGGGAGTCAGAAGTTCGAATCCGGGCACCAAGATGTTGTACACGATGTCACAATGGATTACTACGGGAAACGTATAGCGACCTGCTCCGCAGATCGGACCATAAAGCTTTTCGGCCTGAACGCGTCCGATACCCCAACCCTTCTGGCCTCGCTTACTGGTCACGAAGGCCCTGTCTGGCAGGTCTCCTGGGCTCACCCAAAATTCGGATCCATCCTCGCTTCCTGCTCGTATGACCGACGCGTTATCATCTGGCAAGAG	http://ccgb.umn.edu:8088/ForestTreeDB/nimbus/unigene.do?id=18125
18188	12277		zf-C3HC4		CTTCATTTGGCTTCCGTACC	TAAAGACGCCCACGTACCAT	√	√	√	2	CCATCATTGGCAGATTGGGGTTCTCCTACGGGTAAAGCAAACTGGGGGGTTCAAAAGGGAGAGCTTAATAAATTTAGGAAATCAGCTTCATTTGGCTTCCGTACCTCAAATGAGCCAGATTTGTCTTGGGTTCAAACCTCGGTGAAAGAAAATCCAGTTGATGCTGTGGAGGGATGCACTGTAGGTTTCTCTCTAGAAGCATTGAGAAACAGACAGTCAGAGAACATAAATAATGCAGTGCTGGGTACTTGGGCTGAGCAGCAGATGCATTTGGATCAGCAAATGGTAGCTTAACATTCCAAGATCTAGGGACTATACTCCTTTTTTTCCATTTTGTTATTTTTTTAAAACTTGATATTTTGGACCCAAAAATATCTGGTCTTTTAGCTGTTTTATGAC…	http://ccgb.umn.edu:8088/ForestTreeDB/nimbus/unigene.do?id=18188
18258	12347		Tubby (TUB) & Tubby-like proteins (TLP)		TCATTCCAACGAATTTCCAG	ATCCCGATGGACTTCCGTA	√	√	√	2	ATAAATCCAGTGTAATCATTCCAACGAATTTCCAGGCCACTCCATGGCATAGGGCCACGTTCTTGTCCCCCCATAGCTTTGGGATAGGATGTAATACTAAGAAACTAAAGAACGGTAATCCTCCAACGAGCATTTGGAAGAATAGAAGCAAATGTGGAAGCCTGTCTCACTAGTGATTCTGGATTATTCCTCAGACGGAACAGCAAAGCTTGGAGTCAATAGATGCCAAGCATGTACAAAAAGCTTGGTAGCCAGTCATGGGGAACCTGTAATCCATAATATATTTTGATTTCCCAATCTTTCCAAGAAGCAGTATTGATTGCTTGCCATTTTCCTCCATTGTAAGCTGAAAATTTTTAACGGAAGTTCTGATCCGGATGCCCAATCTTGCCCTGTCTC…	http://ccgb.umn.edu:8088/ForestTreeDB/nimbus/unigene.do?id=18258
18309	M132		Myb-like	M132	AAGTAATTGGCTGGCTGGAA	GGGCGCAAGTAGTTAATCCA	√	√	√	3	CATCATTCTTCATTCACAGAGAAAAGTAATTGGCTGGCTGGAACAAAAATGAGGTGCATACAAGGGCAAGAACAAGGCGTCCCCTTTCATTCCAGTCAAAAGCTAAGAAAAGGTCTCTGGTCACCGGAGGAAGATGAGAAACTGATCAAGTATATCTTGAAGAAGGGCCTTCTGGGCTGCTCCTGGAGCTATATCGCGAAGCAATCTGGTCTGCAGAGATGCGGAAAGAGC	http://ccgb.umn.edu:8088/ForestTreeDB/nimbus/unigene.do?id=18309
18313	12402		No apical meristem		ACGCAGGTTCTGGAGGTGT	TCAAGGTCAATTTTCTCGTAGG	√	√	√	2	CACGGTTGGATTGGATTCGGGGCGTTCACGCAGGTTCTGGAGGTGTATACAGCGTTAAACGACAGATTTTATATCGTAATTTTCCTCAGAGAGCGGAATATAGTAGGCCATAATTAGGTTTACAGGCCTCGATGATGCCATAATTCTCTGTATTTCGCAAGATCACAAGCAAAGCATTAGGGTTCTAAGACCTCTCTGAGGTAGGGATAAAGCCTCAGGTTCTAGTATTGTTTCGGTAGGGTTACAGGTGAGGATTATGCGATAATTTTTTCTATATTCTGCCGAGATCATAGCCATGACGTCCTTGTCCGTGAATGGGAGCTCCAGTGTACCGCCTGGCTTTAGATTTCATCCTACAGAAGAGGAGCTTCTTCATTACTACTTGAAGAAGAAAGTGTC…	http://ccgb.umn.edu:8088/ForestTreeDB/nimbus/unigene.do?id=18313
18403	12492		WD40		TGCATCTGAAGAGTGGCTGA	CAGGGTGGAGTTTCACAACA		√	√		GGAGGAAGTCGATAATCCTGCATCTGAAGAGTGGCTGAAGAAGAATAGGCAGAGCCCTTGGGCTGGTAAGAAAGAGGGTTTGCAGACTGAATTGACTGAGGAGCAGAAGAAGTATGCCCAGGAGCATGCTGAGAAGAAGGGTGAGAAGGAGAAGGGCGAGAAGGTTGAGATTGCAGATAAGACTACTTTCCATGGCAAGGAGGAGAGGGACTACCAGGGGAGGTCTTGGATTGATCCTCCCAAGGATGCCAAGGCTACCAATGATCATTGTTATATTCCGAAGAGGTGGGTGCATACGTGGAGTGGGCATACAAAGGGGGTTTCCGCGATCCGATTCTTCCCCAAGTATGGCCATCTGTTGTTATCTGCGAGCATGGATACCAAGGTGAAGATCTGGGA…	http://ccgb.umn.edu:8088/ForestTreeDB/nimbus/unigene.do?id=18403
18588	12677		ARF GAP-like zinc finger-containing protein-like		CACAGACGGATATTGGAAGG	GCCTCTGGGATCTTTTCCA	√	√	√	2	TGACAAAAGAGCTCAATGACAGACACAGACGGATATTGGAAGGCCTTTTAAGACTACCAGAGAATAGGGAGTGTGCTGATTGCAAAAGCAAAGGACCGAGGTGGGCGAGTGTAAACCTGGGTATCTTCGTGTGCATCCAGTGTTCAGGAATACACCGGAGCCTTGGTGTACATATTTCAAAGGTTCGTTCTGCTACATTAGACACATGGCTTCCGGAGCAAGTTAGCTTCATTCAAAGCATGGGCAATGCCAAGGCAAATGCTTACTGGGAAGCAGAGTTTCCCCCAAATTTCAAGCGACCTGCAGAAAATGATCGAGCTCATCTTGAGAATTTTATTCGTGCAAAGTACGAGGCAAGGCGATGGGTTCCACAGAATGTCAGATCATCTTTGCAAACAC…	http://ccgb.umn.edu:8088/ForestTreeDB/nimbus/unigene.do?id=18588
18605	12694		WD40		TGCACCATTTCACCACCAT	TCTGGCCTTCTCTTCCAATC	√	√	√	2	GTTGTCCTAGATACATATGATTTCATAAATCTCACATAGTTATTTTGCACCATTTCACCACCATTTACAGGATCAAATAAACAAACATCAGCTGTCACTAGATTCATCTGATTTCAGAAATCTAGCATACTCCTTTTGCTCCATTTCGCCACCATTTACGGGATCAAATGCACATCTATAGAAGCTTCCATCTAGGCCAACAATGACAATAGTGTTCTTTTGATGGCCAAAAGCTACAAGAAATTGTAATCCCTCGGGTAAGTGAAATTGAGCAAAGGACCACTGAGAGCTAAAATATCTTGGCAGTACTCCTCTCATAAAGGAAAGTGAAGAGCCCGGATTACCTCCCGGTGAGGGAATGACTAGATTACCACCAGAACCGTTTGTCCCTGGGAGACT…	http://ccgb.umn.edu:8088/ForestTreeDB/nimbus/unigene.do?id=18605
18633	12722		zf-C3HC4		GGTCCCAAATCCAAGAAAGTC	TGCATATCCGAAGCAAACTG	√	√	√	2	TAAANCATACTTGAATACAACATTACTATACATGTTCATTAATGAATGCACATTAATTGTTCAACATCGATACAACCTGAAAAACAGACAATGCCCCTTTGTCAGAGAATCAGGAACTACAATGCAAAGATTAGCTTAAAGAGAAATCACAATGGAATTTGGTAAACTATATTTACAGCCATATGTATTTTTCACAACATGGTATTCTCCCAGGTCCCAAATCCAAGAAAGTCTCAGCTCTTTTTATCGCTCTTCCCACCCAGAGCATTCGCAAGGCACTCTATCATTCTTCCACATTGATCCGCATTTATAACAAAACTCGTAACCACATCTGCAAATCATGTGACAGCATCCAGATGTTTTTTCAACAATTCGTCCGCATTTTCCACACTGCTGCCA…	http://ccgb.umn.edu:8088/ForestTreeDB/nimbus/unigene.do?id=18633
18650	12739		Myb-like		GGCTTCCATCTGTGGTTCAT	CAGATTTAGCGGACGAGGAG	√	√	√	2	TCGACAATAACAACAACATTTTCTTAAAAAATTATCTTTTTCAAGAAGTGAAAGGGCTTCCATCTGTGGTTCATAGCAACATTTCCTACAAAGAAAGAAAATACGTGCGCTCTATTTTTCTCAATTTTGGGCTGCCAAATAACTCAATGCTTATCGGACGCCCATACGAACCATGGCCACGGGGCTTGGGAGGTGCACACTGGCCATTCTTTTTTTATTTTCCGTTACAGTGGGTATGCATTTCAACACCCTTCAAAAAACAAGAAACCCTCTCCCTCTCTTTGCGAATGAATCTATAGAATTCAAAATTCTTCCTCTTCTCCTCCATATTGTGAATGTCCATGCATTTATGTATCTGATGCCTTTGAATTGCGAAAATTCAGCTTCAATTCAGAAAAT…	http://ccgb.umn.edu:8088/ForestTreeDB/nimbus/unigene.do?id=18650
18653	12742		myosin heavy chain kinase		GACCATAGAGAACATCCACCA	CCTTTATGACCTGCCATCGT	√	√	√	2	GTTTTGTGTTAGTACAATGTCAATATTGTATGAGCACATGAAAACACAATAAATGAATTCAAACAAAGACCATAGAGAACATCCACCAATAGAAACACCAAACTGGCGGGTACAATCCTGTACCCTAGGGCTCACCTACTTTCCACCTGGGGGTTTTATCCCTCCATGTTACTCATAGGATCATCGCAGAGTAATTGTATTTAGAGAGTTGAGAGAGGAGTACATGACGAGTTGCACATGTGGGATATATGATTGAGGGTCACTTTTGCATTAAGAAGTGACCACGGTAGCATCTCAAACCGAGGCCACTGATTACAACATAAATTTTGAATAGCTGTGTCGGCCTCTCACAGTGTCTGGTTAGCCAATTTCCATACTTTAAGTTCACCCTTTCCATCG…	http://ccgb.umn.edu:8088/ForestTreeDB/nimbus/unigene.do?id=18653
18664	12753		Homeodomain Leucine Zipper		CAGCTGCATTGCGAGCGC	GGAAACGTATCAATACTGCAGG	√			2	CAATGATGCTATAAACAGTTTTCCTTAAGATGGCTGGTTTTCAGTTGCTAGCGATGGGATAGATGATATCAGTATTTCACTTAATTCATCTTGGAGTCCTAGAACAGTTGGTCTTAAGTGTAGTTCCTCCAACAACTTGTGGTCTGATGGTGATGGGGGTGTTTTATGTGCCAAGGCTTCAATGCTTTTGCAGAATGTTCCTCCTGCAGTATTGATACGTTTCCTTAGAGAGCATCGGTCGGAGTGGGCAGATTGGGCAGATTGTGAACATGACGTGAGCTGTTCGGCCACTTTGCGAACTCGTGTATATGGTGCTGCAGCTTTAGGTGGAGCTGAACTTGGCAGACGAGAAGTACCTATGCCTCCAGCCCATTCTGAACATCAAGAGATAATGGAGTT…	http://ccgb.umn.edu:8088/ForestTreeDB/nimbus/unigene.do?id=18664
18715	12804		Homeodomain Leucine Zipper		CAAAGTGGAGCCCTAGTCCA	AGTTCACGCAGGACCAGAAG	√	√	√	1	CAGCAATTTTTTACTGTAATGTCATGCATAATGAAAGTAGAACAATATAGTAAAATACTCATCTTCCGCCTCCGGAATGGCTCTCCCAGGCCCGCATAAATAAATAAAACCTTGCGGGAAGCAGCCATGGGAAAGACATAAAAGTAAGTAGCCTACAATGTGTTGATCAAAGTGGAGCCCTAGTCCACGCCCAGTATTACTTCAACAGAAGGACTTCACACATTTCTACGTCTACTGGAATTCATGATGCAACAACTTAGATGGGCTCCTTGAAGCTGCCAAGCAGCTCCATTGATTTGACTTCTACACTGGGCTTCATATGGATCACAGACAGAGAATCAGATATAAGCAGACTGAGCTTGAAAGTACAAAGGTTCAGAGATCATTTTTCTTACATGG…	http://ccgb.umn.edu:8088/ForestTreeDB/nimbus/unigene.do?id=18715
18732	12821		zf-C2H2		GTACGGCATGGTAGGTCTGG	TTGCCTGGGAGAGTTTCTTG	√	√	√	2	TCAGTAAATCATTGGGCAGCGCAGTTCTGAACAGGTACGGCATGGTAGGTCTGGCTTTTCTTCCTTCTCCATTACCTTAAAACAGCTTCAAAGTACAAAAGCTTTTCTCATGAAACAGAACAGAACAAGATTCAGAAATGTTGATTTTTTATATATTAAACGAACATCATTCATGGCTGATATAAATTACAGAGCAAGGCAATTCCATTCATGTTCATAATACTGATCTTTCAAAGGGTACATTTTCGTCTCTGCTACTGGAAGATTCATGTTCATAACAACAATTCTTCTTCTTCTTCTCATGGAAGATTCACAGCAGGAGAAGGAACAACAGCTTCTAACAAACCAGCAATGTCAGATGAATGAAAATACCCAGTATCTCTCTCCAGCAAACTAAGC…	http://ccgb.umn.edu:8088/ForestTreeDB/nimbus/unigene.do?id=18732
18765	12854		exonuclease		GCCCTCCAGAATCCAAACA	CGCAAAACTGGAAAGACGAG	√	√	√	2	TTATCTACTGGGAGGGCCCTCCAGAATCCAAACAAAAGCCCTTAGAGAAGTTTGGGCAAACAGCCTAATATGGTGCACGGAATAATACCCTAAAGAGAGTCTATCAGGCCAATTGACACAAGTGAGAAGGAAGGACAGCATGGCAATCGATGAGTTTACAAAAATGGCAAATAGCAAAGATTTATCACTGCAACCCACCTAAGTCAGCATGAATGTGGCCTTGCATCGAAACACCAGCAGTAGTAATCAGGTCTTGAAATCGCCAATAGAGCTTCAAATAGCAAAGATTTATCACTGCAACCCACCTAAGTCAGCATGAATGCGGCCTTGCATCGAAACACCAGCAGTAGTAATCAGGTCTTGAAATCGCCAATAGAGCTTCAGGTGTCATTTTTTCCA…	http://ccgb.umn.edu:8088/ForestTreeDB/nimbus/unigene.do?id=18765
18782	12871		zf-C3HC4		ACCCTGTGGACCCTTCTTTC	ATGCAGACGGAGACATAGGC	√	√	√	1	GGGTTTTGGTGATGTTAATGAGAAGAAAGAATACCCTGTGGACCCTTCTTTCCCAGACATAAAGAATAGTATTTATACTACAGATGAGTTTCGGATGTTTTCCTTCAAGGTGCGACCATGTTCACGGGCTTATTCTCATGATTGGACTGAATGCCCATTTGTGCATCCTGGTGAAAATGCCAGAAGGCGGGATCCAAGAAGGTATCATTACAGCTGTGTTCCTTGCCCAGATTTTAGGAAAGGGACTTGTAGGCGCAGTGACGTTTGTGAATATGCACATGGTGTTTTTGAGTGCTGGTTACATCCTGCCCAATATCGAACACGGTTGTGCAAAGATGGGACTAATTGTTCACGTAGAGTGTGCTTCTTTGCTCACACATCTGAGGAACTACGCCCTCT…	http://ccgb.umn.edu:8088/ForestTreeDB/nimbus/unigene.do?id=18782
19003	13092		WD40		AGTCGGAAGAAACGCAGCTA	CACCTTTGCCACCTTCAGAT	√	√	√	2	GTTGGTAGCAACCGGGTGCATACACATGATGTTAGGGCTTTGACCGTGGCAACACCCGAGATCTCTGAACAAGGTGATTTGCTTGGTGCTCCAAGTCGGAAGAAACGCAGCTATAGAAAACCATCGGGGATAGATTATCAGAAATGGGCTCGTCCAGGAGTTCCAATGCTTATTTCAGGGGGTGACGACACAAAACTTTATGCGTATCCTGCCAATACATTCCTTGATTTTTATCCACATGATATTTGTCCAGCACCTCAGCGATTATTTATGCAGCTGGCTTCTGAACCAAAGGTCAGGGGTGGTCCTATAATGTTGACACAGTACCCAGCTTGGTTGGATGTGTCAATGATTAATGTAGGTATGGATAATGATCTCAAGGCCAAAACTATGGATATT…	http://ccgb.umn.edu:8088/ForestTreeDB/nimbus/unigene.do?id=19003
19151	13240		bZIP protein		GAATTTGAGCCACTGCAACA	CACTGTTGGAAGCGATCTTG	√	√	√	2	TGAAAAAAAAGGCAGGAATTTCCTTTTCTATTTTTATTTAAATGGCTTCCAACAAAAGTCAACATGTTAGACGTTAACATAGCCCACGTCCTAAGAAAAGGTTGAAAACTGATTTATGGTGATTGACAAAATGAAAACACAGCCCAATACAAAAGAATTTGAGCCACTGCAACATCTTTCAAATGTTGCAAATCATATAACTGCCCTTCTACTTCACGAAATCCACCTCCTCTGCTCCTCTCTGTCATGTTCTTCAGAACCTGTTTAAGCATGAGATATTCACTCTGGAAAGTTGACACCCTCTCTTCTTCTGTTCAAGCTCCTTGGACTTCATTTCCAACTTGTTCGAATAAGCCTTCTTCCTCACCCTCAGTTGCTGAGCAGATACTCTGTTCCTCA…	http://ccgb.umn.edu:8088/ForestTreeDB/nimbus/unigene.do?id=19151
19258	13347		AUX/IAA		CAGGCATCTGAACTCCTTTCA	CAGATCAACACTCGGAACCA	√	√	√	0	ATTAAGAAATGTAACTCNACAAAGGGCAAATTGCACATAACTACATAACCTTCTAGTCCTATAAGCTTGTCAGATTGTAAAACAAGCCTTTTTAAGGCAACAATGCCTTCAACAGTTAGGCTGACGTTGAAACTAAGCAGACGAAATGAAAATACATTACATATCAAGTACATTCTTACAAGGTTCATTCAACTGCACTGCTGGTCCCAAGCATCAAACGGCCAACTAAAACATGTCATTTGATGCCCCCTTTAGCAGGCCCGACAGAAGTGACCAACATGCAGAATGAAATGGTATCAGGCATCTGAACTCCTTTCAGCAGTGACCCCAGCAATAGATGAATCTTGACGATCAGAACACCGGGATGTTTCTCTTGTGGCAAGGTCTTCTGAACATCCC…	http://ccgb.umn.edu:8088/ForestTreeDB/nimbus/unigene.do?id=19258
19277	13366		myb-related protein		TCTCTCTAGTGCGGACGAAGT	CGCAGATAGCAAAGCACTTG	√	√	√	2	TGAGATTATAAATAATTCTATAAAAGATCAAACAAGTAAAACATCACTTTATACTTATGCGTCCCTGTACAAAAAGACAATAAATATGGTAACAAATATTGAAGATTTGAAATGGAGAATAGAATCTCTCTAGTGCGGACGAAGTTCTGACCCGAAATCTTCAGATAGCATGATCAAAGCAGCTTGGATTTGCTCGAAGAGAGTTTCGTCAGGGTTCTTCTGGTTCAGCAATGAACATGACGATGGGGAGAAGGAAACACAATTACTATCAACCGGCTGCCAGTTCTGGTTTCCAACAGTTGTGGAACAGCAGCTGTTTCTGTCGCCCACAAGGGGAAAGTCTAGAGAAGCATCCCCATATCTATCATCGTCATTCAGTGTTTCTTTGTAAACGCTTGA…	http://ccgb.umn.edu:8088/ForestTreeDB/nimbus/unigene.do?id=19277
19279	13368		WRKY		CCATTCGACTACAAATCTCCTTG	TCGAAGCACCACATCATCAG	√	√	√	1	TACAGATTAACATAAAAATATATAGTATGAAGAAAGCTCTAGTGCCCTTTTTACAGGAAATTTGTGTGAACATATAGAACCTAAAGATCAGTTTCCATATTGATCAATATCACGCTGTGCATAGTATTTTCTAACAATATAATGGACCATTCGACTACAAATCTCCTTGTACATTCGTTGTCGCTATTTATTTGTGGATCTCCTTATAGCTTTCAGGAAGCAAAGATAACAGAGCTGGCTTCTAGACTGAATGGCAGTATTTACAAAGCTTGGTGGGCTGCATACTTGAGGACAGGTTCAGGACATAAGCTCGCATTGACAAGAACTATGGCAGGCTTAGAGCCTTGCTGCAGTAATATGATGGGTTTTCCAATGTAGTAGATTACAGAGGGGCTTTCA…	http://ccgb.umn.edu:8088/ForestTreeDB/nimbus/unigene.do?id=19279
19299	13388		B-box zinc finger (CONSTANS)		CAATGAGCAAGGCAGAATCA	GTCATTGGATGTGGATGCAG	√	√	√	2	TGACTGGGAAAAGATTTATTCATTAACAGAGATTATTGCAGGAAGCTGAATAAGTAAACTTCCATCGACTTGAAATCTTAAACTCTGGAAAAGACTAATAGTATGTATGGCTGTTCTTATAAGTGTGAGTCACACCCACTTCATCTGACTGCAGTCTGACCCACATCAATGAGCAAGGCAGAATCAGTAAGAAAGAGGCATTGAATTTGAGATCAACCCAAATGTGAATAGGCGTGCCTCATACTAACCCTATCTCACAGGCATCGATAAATTGAAGATACAAGGCATTATGATTATAATGGCAGTTACAATTAGAATAACAAGGATACTTACTAAGAAGAATTATTTCTATTGACTGGATCAATAAGATGGAACAACTCCGTATCCCTGATCAGGCAG…	http://ccgb.umn.edu:8088/ForestTreeDB/nimbus/unigene.do?id=19299
19359	13448		zf-C3HC4		TGAAAAGGAAAGAAACCCAAA	GTAGCCAACGAAGGTGAGGT	√	√	√	0	CAAAAATGACCATTCATTCTAAAATTATTGAAAAGGAAAGAAACCCAAAACAGAACTGAAGATATTTTTGGCAACGAATTAAAGAGGGTGGGAGCGGGATCAAATGACAACCTGCACTGCACAAATTATGTTCGCAAGGACGCCCCATGTTTCCTCTTCTCTTCATAAGTGGGATCGTCAGTAGGAAGCTCGTATCTACATAGGGGGCATGAATTTCGAGAGCTTAACCATGGAAAAATGCAGTCTACGTGATAGCTATGTAAACAAGGCAGTCGCTCCAATCGAGCAAGGCTCTCGGGATCGATTTTCACCTCAAACTCATCCCACATCATTCTAGGGCTTTCTTCCCATCTTCTGCAAGTTCATGATTTGACCTCACCTTCGTTGGCTACATAAAAG…	http://ccgb.umn.edu:8088/ForestTreeDB/nimbus/unigene.do?id=19359
19461	13550		WD40		ATCCGTATTGCACCGAAATC	GCATCCCAAATCTAGGCATC	√	√	√	1	TAGACGAGTATCAAATACATGAAATATATTATCAAAAACAATAAAAAATATTTTGACCTTATCATATCCGTATTGCACCGAAATCACAAAATTTCCTTTGCTGCCAAATTTCCGTACAGCAAAAACCAATACGGCCGAATCTTGCTACTATGCTTTATACCTTGAAAACATTACAATGATACTCCCCTAATGGGGAACTGCCTAAAGTGCTGCAATCTCTGAGCTCCTTTCATACAACTTTTTATCACCCACTGCAAAGAAATAAAGTTCCAAGACTTTTATTGGAACTTGCTCTAATACTAACTCTGGATCAATTTAAAATATCACAAACTCTCTCAGGAATATGCTCATACATGCACCGGAAAATGTCCACCAATTCATCTAATGTTTAAGTTTGAA…	http://ccgb.umn.edu:8088/ForestTreeDB/nimbus/unigene.do?id=19461
19477	13566		WD40		CATGCCTTTGAATAGCAGGTC	CTGGTCTCCTGATGGCTTCT	√	√	√	0	TTTAAAAGTTAGAAAGTTTTCATCTCAATTTTAGGATCATTTTCTGATCATACAAGATATCATATCATGCCTTTGAATAGCAGGTCACCACTATGATTCATGCTGATAGGCACATAAGGCTCGAACTACTTCGTCCAGGCTGTTTGAAAGGAAACTTCAGCAACATCATCTAAACATTGAACATAAAACTTAAACAAATGAACTAAACCTGTATCAACAAATTACTAAGCAAAGGGCCTCTATATATCAAAACAAAACTCAACTGCATACAGATTGGCATGAGCTGTCTTAACAAAAATTGCAATCAAGATCCACGTCCTCTAGATTGAAATGGAACTCAAATATCAGTTCATCAAATTATTGCATCAACTTGTGCAACCCAATATGAAGATCAGAGGA…	http://ccgb.umn.edu:8088/ForestTreeDB/nimbus/unigene.do?id=19477
19483	13572		Homeodomain Leucine Zipper		CAGGTACAGAAGTAGGAGTCAGC	GCAATCATGGAGGTTGCTAA	√	√	√	2	TTTTTTTTTAGTTTATAGATGCACAACCACTTTAATATTTTTATATATAGGGTAGAATGAAATCCGGTGATCTCTCTGGTTTTATTGAAGCGGAGGGTTTGATGTAGCATTATAAGCTCCCTGAACAACAGCGAGGACATTATAAAGTGTTGCTAGAGCCATTGAAATTTGCTTGTGCCCCCTAATACAAACTAACAAGGAATATTAAATATAAAGCCAGCTACAGAAATAGGAGCCAACACACAATTATACATATCCGAGATAAGCAACCGTATGCAAATATAAAGCCAGGTACAGAAGTAGGAGTCAGCACGGAATTTGACATATCCTAGATCACCAACAGTATGCAATTCCAAATCGAACAGAGACAGCAGATCCACCATTGATGAACAGCGTTTC…	http://ccgb.umn.edu:8088/ForestTreeDB/nimbus/unigene.do?id=19483
19493	13582		MYB		AAGCCATGTGTCCTTCTGCT	ACAAAACTCAGCTCGTCTTC	√	√	√	2	CCCCCTTCGGCCGAGGGGACGCCCGAGGAAGATCAGAAGCTCGTCACTTACATACAGGACCTCGGCCATGGCAGCTGGAGGGCTCTGCCTCAGAAAGCTGGGTTGCTGAGATGCGGGAAGAGCTGTCGATTGCGTTGGGCTAACTATCTGAGGCCAGATATCAAGCGGGGGAAGTTCAGCGTGCAGGAAGAGCAGACCATTATTCAACTTCACGCCCTCCTGGGAAACAGGTGGTCCGCCATTGCCACTCACCTTCCCAAGCGAACTGACAATGAGATCAAGAACTACTGGAACACCCATCTGAAGAAGCGCTTGCTGCAGATGGGAATCGACCCCGTGACGCATAAGCCTAAGTCCGAATCGATTATTGCAGCTGGTGTTCACTCGTCCAATGGGTCG…	http://ccgb.umn.edu:8088/ForestTreeDB/nimbus/unigene.do?id=19493
19527	13616		Trihelix		AGCTCTCCAATCACATGGTACA	TTGTTATTTCGATGGGTCTGG	√	√	√	0	TGACCATCTAATAGATTCATGGTATATTATTGCAGTAGATTAAATTAACTTTTATGGTAAAGTGGTACATGTTTTCCTGTACCTTAAGTAGGTAATGAACTTTTTTCTATATAAAGCTCTCCAATCACATGGTACATACATACTCATGTGAGCACAAATATGTAACAATCGGTTGGGATGCCTTCACCTGAGCAGAAAGATATAACAATTAGTTGAGATGCCTTCATCTGAGCAGAAATATGTAACAATCAGTTGGAATGCCTCCATGATGTTGGTGAACAGATAACCTCTTGATTCCAAGTCAAAATTGACATTGATAAAAGCCTAGGCAGTGTAGCTTACGATGCCATAAGGCTTGCATGTTTGGGTCAGTTCATAAAGATCTGAAAAATAGTTTAC…	http://ccgb.umn.edu:8088/ForestTreeDB/nimbus/unigene.do?id=19527
19545	13634		MYB		ACCTTCCATTCGCAAAACAC	AAGAGTCACGGTCCATCTGC	√	√	√	2	GGATATGATTTTTACAAGTTGAATAATCTTTCAAAATATCAGTGTCATCAAATTAACATGTTCTCTTTGATGGTATGTGCAAGCCCCTATAGTTAATGCCTTTCCCAATCTGAATGAAATTGTTTGGATCCATGCCCACTAGTAGAAATAAATCACAAACCTTCCATTCGCAAAACACATTAAACTTGATGCAGACAGATGCCTTGCTTGGATAAAGCTCCCCACAATTTTCACTTGTAGTCAACTACTGTATTCATGATTGCTGCTCATGGGGCTTAAACCGGGGCTGTTACAACATACTTTCATTCAGAAACCATGACAGACAAGTTATACTTTGCAAAAACTTTCCATTCATATTGGAAAGATTCAAGGGGTGATCAACTGCTAACATATACTGAC…	http://ccgb.umn.edu:8088/ForestTreeDB/nimbus/unigene.do?id=19545
19546	13635		WRKY		TGGGCTTGAAAACATGACTG	TGGGAGTAGTTCGCAGATGA	√			2	TTTCTCTCTCTTCCATTTATTTGATTTTCTCACGCTTTGAGAAACCCAATATCCTTTGGGCATACTCAGACCCCCACAAACAAAAACCTTTGGACATGGGCTTGAAAACATGACTGTAAAATGATGTTTTTTAATTGATATTTGACCAATCTGGAATTCTCAGGCATTTGATCTGAATTCTCTTTCTCGGATGTATTCACTTTCTCTGCTTGCCTGGTAGATCCTGCCAGCACGTTCCTGTGAGTCATCCAAGGGTGATTGTGGTCAGATGTATAAGTGATCACTAGCATGTTCGAATCCGTTTGGCTCCTTTCTACACGTTTCCTCATTGAGAAACCTTTAGAGCTACTGCATCTGTAGTACCCTATTACACAGTTTCCAACGATAATGGAGTCCCCG…	http://ccgb.umn.edu:8088/ForestTreeDB/nimbus/unigene.do?id=19546
19572	13661		unknown		GCACTTCAGCAAGCAACTGA	TTGGAACACTGAAAGCAGAGAA	√	√	√	2	TGCTGCTACCTCACCAAAAGTATACATTTCAATCATACTTCTGTACTCTTATACATACAAAGCCTGGGACCTGCACTTCAGCAAGCAACTGATAGATGATTACATGCGGCTCCAAAGCCAGATCCTAACCAGAAACGAAATCTCTAATGCATTCTTCTGCATCGCATGTCTGTATAATTGGAATTTACATTTCGTAGGAACTTTCAAAATTTGAACAGAATAAAGCTATCAAATTAGATGTTGTTCCCAACCCACTAGAAGCAGGTGTAACTTAAGTGTTTCCTCAAAACCTCAATGAATGGGTGACTGATTTTAGTGTAATGTAGGACATTTGTACCTCTGTTTAATTGAAAACACAGGAAGTTGCACAATGCATACAGCCACCCATAACACGTTAAA…	http://ccgb.umn.edu:8088/ForestTreeDB/nimbus/unigene.do?id=19572
19660	13749		MYB		TGGTCATCAATCTCAATCTG	TTCAATCCAGTCCACCAACA	√	√	√	2	CCCCTTTTTTTTGAAAAAAATTGAGAGTTTCTATTAAAAAAACATAATACTGAACTATTTGCTGTACAATTTTAGGTGTCAAGCCTCCTGCAAGAAAAAAAATGGTCATCAATCTCAATCTGTGCTTAAGCTTGACTTCCTGGTATTCAAGCCCCATGCTCATACACCCTAGACATGGCCATCACCCAAAACCAATATATGAACCACAAAGTAAAACAGTCAGATACAGCAAAGCTTCTTCTACCCTCTTCTTAATTAATTATTTACAGACCCACGTGACCTAGTACTCACTACCATATCGCCTACTACAATATTTCTCGATTTCTTCTGTAGTTCTTCCAGGAATTCGCCCAGCAATCAAAGCCCACCTCTGGCCGAGTAGATTATAGAGCCTGCTTA…	http://ccgb.umn.edu:8088/ForestTreeDB/nimbus/unigene.do?id=19660
19720	13809		zf-C3HC4		CAAGTGGGACAACCATCCTC	GGCATGTTCAGACAGCTTCA	√	√	√	0	TATGAACATAATTCAGCATGGGATTGCTATTACATGTTACACAAAAAAGAAAGAGAGAATCCCCTTCCACCTCATTGCTGCTTCACTGCAGACACATCTCAAAATCTATAACTAAGAGAAAAGAAGTAAACTTCCCAGTCCTAGAGCGACTCTGAAGATGTCTCGTTGAATGATACCTTAAGTTGTCTCATTGAATATCATTTCCTGATCACAAATGGGACATGTGTCACTTCTCTCCATCCACTCAAGGATACACGAAAGATGAAAATGGTGGTCACATTTCGTAATTATTCTGGGGTTCTCCCCATCATATTCTTCAAGACAAGTGGGACAACCATCCTCCTCATCCGCCAATGGCACAACAGCATCACTTAATTTTGATGGCTGGCATTTTTCTGG…	http://ccgb.umn.edu:8088/ForestTreeDB/nimbus/unigene.do?id=19720
19766	13855	DQ399063	MYB	Pg-myb11	TTGCATTGTAGAGGGCCAAT	TCCATTCCATTCGATCTGTTC	√	√	√	2	TCGAGAATGAATATGTTTGCCTATCCAATTTCTAAGCTACACAAAGACTAGTATACAGAACAACCATGCAGACCGATGAACGCAGTTTTCCATCAATACACTGCTTATCGGAGCAACAAAACGGTTTCTATATACACACAATGTTTCAAATTGCATCCTAAAAAACGGTAAAAATCAACCATGCGCTCTGCCCTTCCAGTCATAAGCTGGGTCGTGCTCTCTGTAACAACCGAGCTGATTAAGCCTCTCTCCATGGATAATACCAATGAACATGCTGCTGATCATGTACATAAAACAAAACAACTAGAAAATCAACTGACCCCTAAAATGACAGGAGATCTCCATTCCATTCGATCTGTTCTTGAACTCACAGCTGAGCTGTGATTCTTCAAAGAGTTG…	http://ccgb.umn.edu:8088/ForestTreeDB/nimbus/unigene.do?id=19766
19776	13865		unknown		CCAAGTGCTTTCCCTTTGAG	GGCTCGACTTCACCAATCTG	√	√	√	0	CTTTAGCTTCTACTGCTTCCAACCTCTCTTTTACCTTTAACAATTCTTTCACATAAAGATCAGATGACCAAGTGAGAGGAGTAGATGTAGGACTATATAAGGCATAGTCATCAATGACTTTTCCTTTTCCTTTAGACTTGTTGCCACTTACTTGCAAAGAGGACTTGTTTGAATGTTGCTTCTTGCGGAGGACCCAAGTGCTTTCCCTTTGAGACATTTTTTTCCTTGTCTGCTCCCCTTTCAAACGAGCTAGTCTTCGTTTTAAAATGCCCCGGTACTGTTTGGCATTAACCCAAACCCACTTTTCAGTTTTGGCTGATGAGGCAATTTTCACTTGCCCTATATCATTTGTTTCCACTAGTTCTAAAGTTTCTTGTCCCATTGTCATGCTGCTATTAA…	http://ccgb.umn.edu:8088/ForestTreeDB/nimbus/unigene.do?id=19776
19801	13890		MYB		TCCTCGTGATACCCATGTCA	GTCATCAGCTCCAACTCTGG	√	√	√	1	CTGATGGGCTTGTTCATTCTTCCAGCAATGCACGCGAGAGGAAGAAAGGCGTCCCATGGTCGGAGGAAGAGCACAGGATGTTCTTGTATGGACTGGAGAAGCTTGGAAAGGGTGACTGGAGAGGGATATCTAGGAATTTTGTAACAACCAGAACGCCTACACAAGTAGCCAGCCATGCCCAGAAGTATTTCCTGAGGCAGAGCAGTCTTAATAAAAGAAAACGTCGATCTAGTCTCTTTGATATGTGTCCTCGTGATACCCATGTCACAAGCTCGCTTCGCAGAGAAGACTCATTGGGAAACCTCTATGAATTTTCGCCAAAACATTCGGCTTTGGGGATATCGGCTAATTTAGAGCTATATTCATTTGGTGTTTCTCCAACTTTATCTCTAGGAAGAT…	http://ccgb.umn.edu:8088/ForestTreeDB/nimbus/unigene.do?id=19801
19861	13950		zf-C2H2		ATTGGCATCTTGTTTTCTATGC	CTGAGCGGTGTGTCATCTGT	√	√	√	0	TAAGCGTATCTAAAAGGAATCAAATAAGTTTCAATATGGAAAATTATCCAAGTTCCAATTATTGGCATCTTGTTTTCTATGCTTATTTGCCTTATGGATTGATAAATCATCCATTCCACCTCTGAATTACATGAGCCTATAATGGTTCAAAATCTTGATATTCAATGCAGAAGAGCCTGTCTTAACATCCTGATAAAATAGTAAGTTTTTTACCAATTAAATTACAAGTTGCTCTACAAATATAGCTAAAAGCTTGTATCCTGAAAGTTAATAGCTTAACTAGGTAGCTATTCATGTCAATGATTTGTTTTATCGGAGACCTCCACACTACAAACTGGGCATACCTTATTTATTTGAAGCCATTTTTTGATGCAATCTGAATGGTATTGATGCTTGCAT…	http://ccgb.umn.edu:8088/ForestTreeDB/nimbus/unigene.do?id=19861
19877	13966		Zinc finger, C2H2-type		GCGCGAAATTAGGAGCAC	TGGTCCTCCAACCTCTGTTC	√	√	√	0	TGCGCGAAATTAGGAGCACCTAGATATATTAACTAATATATTACAGGTAGGTCAGGCGACCGGGAAGCAACAAAATATGGCCGGACTTGTTCATTTGTAATGTAATTCATACATTGCTATTGGGAAGTACCGGAATTAACATCATCCACCTCTTCTGAAGGTGGGTCGTCGTCGTCTTCACAGGACTCGACCCCGTGAGGTGCGTGACCCTGTCCGAAGGCACGGATATGGTCTTTGAGAGAGCGTTTATGCTTGAAATCGGAGCCACATGTGCAGAACCAGAGCTTCCCGCAGTTCTTCTCGTGGGTGCGCCAGTCTCCGCGCACGGCAAACGCCTTACTGCATTTGCGGCACGCGAAGGGCTTCATGCCGTGCTTTCGCTTGTAGTGAGTCTGTAGC…	http://ccgb.umn.edu:8088/ForestTreeDB/nimbus/unigene.do?id=19877
19928	14017		unknown		TGCTTTCGAGCGTATCTTATG	CGAGACCTCAGACAGCCACT	√	√	√	2	TTGAGGGGTGCTAACTCCATGTCTCGTGCTTTCGAGCGTATCTTATGAGGATGAGATCATAACAATTGTAGATTATGTGGATAACATGGTGTTTACTAGACTTATATGTTAAGTCATTTAGGGGGACAAAATGGAAACATTTTATAAACGAGCCACCCCTTTGGCTTTATCACTTTAACCATAGAAATTAAAAAAGGCAAGTTAAATGTCATATTATAAAAGTGGCATCCTAATGATAAAGGGGGCGCATGGTACATGTGACGTGGTAAAGGGAAATCGAGCCCCCTCTTAAATCAAAGGAGTGTGGGTTATAATATAAAGTGATAAAGTAAAAATATTTTACATCATGATAAAGGGGGCAGATTTGTTAAGTGAGCTGCCACATATGATAAAGCCACC…	http://ccgb.umn.edu:8088/ForestTreeDB/nimbus/unigene.do?id=19928
19951	14040		CONSTANS interacting protein		AGCGGAGATAGCGAAGATGA	CGAGGCAGGAGGATTAAACA	√	√	√	2	TACGGAATCTAAGGATAGCCTCAATTTAATTTACTTAACATAATGATACAAGGAATCTAGGAATGAACTCAATTTGGGTAAAAAGATCAGCCAAGATTAACTCCATTTATGAAAAGGTCGAACGCAGGGCGAGGCAGGAGGATTAAACAGGGCTTTGCAGATTCGTAACACTGCGCTAACAAATTATGAAGAATATGAAAAAACTTCCAATTCTTTATTAGTATTAAAACGTTAATAACAACCATCGCAAACGGCTCCCTCTCTATTAATTACTTAACTGTTACTAAATCCCCCCATTAAACAAACTCTTCCTATTCCTCTCACAATTTACAAACTGAAAAGGCAACGAAACTGCAACGCACCACCATTATCATGACAAAAATGCAACAAAACCGTTTA…	http://ccgb.umn.edu:8088/ForestTreeDB/nimbus/unigene.do?id=19951
20011	14100		zf-C3HC4		TCCATCAGCACAGTCATCCT	AGCCCATAGCAAGCAAATCA	√	√	√	0	TTAAAAAACGGAGCTATACAGCTATTGTGAAATGATATGACATCAGCTGCCTTCATGAATAATAGGAAGTTCGGATGTCCTCTTAGTGTCACACCAGAAAAAGGCTAGTTAGCACAGATCACTTTTTACAGCTCAGTGCACAAGCCCATAGCAAGCAAATCATGTATGGCATCCCCCATGCTCATGCCCAAATGGTTATACATAACATTCCTGATAACCTGGTAAGGAGTGTGTTGAATTGAAAGGAGACATTACACCCAACGACCCGCCACAGGATTGAATGCATGGTGGAAGAGAGAATGAAGCATCAAATTGTGGAGATACATTATAACAGTCTGGCCCAGAATCCACAGGTGATGCCATATGTGGAGACAGAGAGAGAGAATTTTGGGATGAAAA…	http://ccgb.umn.edu:8088/ForestTreeDB/nimbus/unigene.do?id=20011
20055	14144		RING zinc finger protein		GGTAGCCCCTTGCCTAAAAC	TTCCAAGGCCCAGATTTACA	√	√	√	3	CCATCACAAAGCCTCAAGATACAGAGACTCGTCCCAAAGAATAACTTGTATTTTTGTAACATCCGTGGACAATTTTACAATTGTATTTATTCCAAGGCCCAGATTTACAAAATATACAACTTCACCTGCCCAGAAAATGATTAAGAGATGAAAATTCAATTCAAATTTCATAATCATTCCTTCAGAAAGGGCTGCAATAGAGAACTCAGCCTCAAAAATCCGTATCTTCAATCTTCATTTCTGTTCACCTTCATCTCTAGAAGCCTCTCTACTGGTTGACGACAAATAGGGCATCGCTTTGTTTGGAACCGGAGAACTTTTGCACATCCACTGCAAAGACACATATGCCTGCAAGGCAAGATCATTGTATCCCTTGGTTCTGACATGCAAATAACACAT…	http://ccgb.umn.edu:8088/ForestTreeDB/nimbus/unigene.do?id=20055
20067	14156	DQ399067	MYB (R2R3 class)	Pg-myb7	TGGAATGTGAAGGTTTCATCTG	TGCATAAACAGGACATCACTCC	√	√	√	0	TTCTCAGCAGAAAAAAAGTTGCTTGGTTTGCTTTACACTACTATCAGCAGCTTCATTTCCTAATAAATTCCGATTTCGGTAATGGCTACTGCTTGAAATTTTATTGGAAGGGCTGAGTGTGGATGGCAAACAGGCATTGCCGTTCTCTCTATACAGCACTCGCCCACCCTTCTCATTCCAAAAATTATTATGCATAAACAGGACATCACTCCTGATTTCTCACGCGCCCTTCGGCCGCGCCCGAGATTCGAACTCCTGATGTGCAACTCGAGATTGTCATTTGTTGAGATGCAGGGCGCCGCCGAGAACGACATTTCTCACAAGGCCAGCGGCTCCTAAGAACTCGGGATGGGGAGAGAGCGGTGTGTACATGCCGGGCGGTTGATGACTGGACATATA…	http://ccgb.umn.edu:8088/ForestTreeDB/nimbus/unigene.do?id=20067
20176	14265		bHLH		TGGGAATTTGACCAACATCA	TCCCTTTCACTGCCCTACTC	√			2	TCCCTTTCACTGCCCTACTCTAGAAAGAATCCTCTCTCACCGGTCTGGTTATTCTTATAATGGCGGTGGCCCACTATTCTGTTTCAACTTCCTTAACCGGGCAGGATCCATTCTTTCTTTCACAGACGGAAGGTAAGTAAGGCACACCCAATTCGTGTGTGGTGACCCCCTACCACTTTGGGGGAGCGGGTTCGTATCTCGATCTCCTAGCGTCCAATCGAGTGGTTCGTACCAAATAGACAAATACAGATTCATGGTTTTAAAGCCCTATCGGCCTCACACTACGGATAAGGATTTCGATCAGGTCTAATAATAAAATTTATTCCCTTTTTCAACCATCAACAGAAAAATCATTGCACAATCTGGAAGCATGTAGGGTTGAGGTTTACCTTTGGATTT…	http://ccgb.umn.edu:8088/ForestTreeDB/nimbus/unigene.do?id=20176
20231	14320		Trihelix		ACATGCTTTTGGTGTGATCG	TCTCAAGTTTGGCGAGGTCT	√	√	√	1	CGCCTTAATAAAATCACAAGAATTATGATACATTTTTTTTTGAAAGACTGCACATGTTCACATGCTTTTGGTGTGATCGTTTGCAGGGTTTAACCCAACAATATAAAAACAACAACATGCTGGAGATAAGGATGAGATGAATGGATGGGAAGGGCTACGTAACAACTGTACAGGGTGGGGCCTCATCCCATCGGATTCCGCGGGACCCTAATGCACAAATGTTACAACTCAAACGGCCCAACTTCACAGAACCGTCCATCTGTCTGTGACTCGCACGGCGGGTGACCCCGAGCGAACGTTAACTAGGCCCAGCTCACGGCCCTGACATTTCTTGACGCTTCGCTCTTGAATTAGGGTTTCGCAGTAGGGTTTCCGTCACGGTTGCCACGTTTGCTCGAG…	http://ccgb.umn.edu:8088/ForestTreeDB/nimbus/unigene.do?id=20231
20239	14328		zf-C3HC4		CTGCAAGCATGAGATTGGTG	ACCACTGCCAACCTATGTGA	√	√	√	3	TAAAAGAACATCAAACNCGGATTTTATTTAGCAGCAAGACAGAAACGCTAAATGCAACTTAGCACTCATCACATAAAAAACCTTGGACAACGCTAAAAGACCACTGCCAACCTATGTGACCAAACTTGACAACTGACAACTACACTGCAAACAAGCATGTTGCATAGCCAAGAAGATTCATGGAACCGGCATTGCTTTTGCCGAACATGTCTAATTTGTTAAGGGGGGCTTCGAAGTATATGCATTGCCCATACTCTAGATTATTATTGAGCAAGCCGAAATGCTTTGGCAATATACTCAAACATTTATAGTATAACAGCCTTGCTCCATTTCTTCAACTGTGCATTTTCAAGCAAACCCTATGGCTTGCCCAGTATTTTTGAGAGATCTTCTCTGTTT…	http://ccgb.umn.edu:8088/ForestTreeDB/nimbus/unigene.do?id=20239
20248	14337		WD40		AACTTGTTAGCACGCATGGA	CGACCCAAAACCAATCATCA	√	√	√	2	ATTTCATAATACAATGTTTCAGTGGCCTTCTTGGACAGAATCATAACTTTCAGCTTGAAATATTTCTGCTATTGCAGCAACATAGCTGGATAAAGACAAGCATGAAGAATGAGATGCAGATATTCACTCAACAATAAATTATTACAATATGAAATCAGCGACCCAAAACCAATCATCATAAATCCCATAGGAACTTTCAAAAAGAAACAACCTTTAAAGAGGTCTACTTTGGACTGCACATTTCCAACCTACTTCACCTATACCTACAAGAAAACCCCAAACATATACAGAAACCAAAGAATACACAACTACCCAACAAATCGACTTTGATGAAGCTTGCCTAATTTCTCAAAAGATGGTGTGACTTGATGTTCCCAGACAAAAATAACGATAAATTCC…	http://ccgb.umn.edu:8088/ForestTreeDB/nimbus/unigene.do?id=20248
20343	14432		zf-C3HC4		GAATAATGAAAGCGTCGAGGA	TCGTTTTTCAGCGATCATTC	√	√	√	2	CTGAAGTCCGGGCAAGCAGTTCCGGAATAATGAAAGCGTCGAGGATCGCGTCGTCGTGCCTTCTCACCCGGGTGAGCGAACGGGCACTCGGTCCAGTCGTGGCTTCGTCCCCTCATACAACGCCGGACCTTAAACTCATACATTCTGAATTCGTCACAGGAATACGCGTCTACAGCAGGCAAAGACTCTTCGTCTTCATTATTAGACGGAAGATACTTCTGCAAGGCACAGATCACATCCTCCAGCCGAGGAGATGAAGCAGCACTGCCCACAAATGCGTTATTTATACAAACGCCCATCTCCCCACGCCCATCTTTATAAGGCAAGAAATCTCCATTACTCTGTCCAGCATCATAGCCAAAGCTCATGTCTGAAAAGTCTGGAATGCTCAAAGCACCT…	http://ccgb.umn.edu:8088/ForestTreeDB/nimbus/unigene.do?id=20343
20439	14528		BHLH transcription factor-like		GGACGATGGCAAAAACAATC	CGAGCACTGAATAGCCTGGA	√			1	CCACAGAACTTTCTCATGGGTTTGTACATTAATGTATGGTCTTTCTTTACTTCTGCTGCGGACGATGGCAAAAACAATCTAATTATAACACCAGCTGTTACCTATTTCAATGTGCAGCATCTGCTAGGAATTGCATCACTTGGACTTGGGCCTTGAGCGATATGATATAATCAGCAGTTTCCTTGAGTAAACAAGAAATGTCCATAGAGCTTCCACCGGGAACAAGGCTCTGCAGAATCCTGGTCCGCTTTTGAACAATCTTCCTTGCAACCATGGAGGGAGAAATATGTGATGCATTTTTTCTATGCGGGATTGATCTTCTAACTAGCCTGCTTCTCTGAAGGATAGATTCCCTGGATTTAGGAAAAACTGATCCCAAGCACATGTACTGCAAGTCAT…	http://ccgb.umn.edu:8088/ForestTreeDB/nimbus/unigene.do?id=20439
20541	14630		Class III homeodomain-leucine zipper		GCACAGATGCTTCCTAGTGG	CGCTACACTGTCTCGTACATGG	√	√	√	2	GCACGAGGCGGCATTGAGACATTTGCGTCAAGTAGCTCAAGAGGTCTCAGGTGAAGTGGTTCTTGGTTGGGGTAGGCAGCCAGCTGCTCTGCGGGCATTTAGCCAGAGACTGTGCAGGGGTTTCAATGATGCTGTGAATGGCTTTGTAGATGATGGTTGGTCTTTGTTGGGTAGTGATGGGGTGGAGGATGTGATCATTGCCATAAATTCATCTCCAAGCAAATTTTTAGGTTCTCAACTTGCTTCTTCTGATGGCATTTCAGCTCTTAATGGGGGCATTCTGTGTGCTAAGGCATCTATGCTATTACAGAACGTGCCTCCAGCATTACTTGTCCGCTTCTTGCGGGAACATCGTTCAGAGTGGGCTGATTGTAATGTTGATGCTTATTCTTCAGCTAC…	http://ccgb.umn.edu:8088/ForestTreeDB/nimbus/unigene.do?id=20541
20547	14636		zf-C3HC4		TCCACGCTTACCTCAACACA	TGCGTGGACAAATGGGTACT	√	√	√	2	GTCACGTATTCCATCGGAATTGCGTGGACAAATGGGTACTGGATTATGAGAATATGGCATGCCCTCTTTGCAGACTATCTCCTGTGGTTAATGTTCCTGCAGAGGATGATGGATCATATCTCACTGAGGAACTGGTAATGTGAGGATTCTAAGAGTGACTGGATTGCTTGTAAATATAAGCATAGCACTTGACAACCGTTTGTGAAGAGTATTGCAGCGTGTGTATGGACAAGCAGCCGAGCCCTCGCTTTTTGTTGGCTGCGTTGGTTTCAGCCAAGGCCAGTGGAAGGGTTAATTTCGCTGGCTTCAGGTAAACGCCGCCTTCTGTGTAGTAGTGGGTGGAAGGGTTAGTTGTGTTGAGGTAAGCGTGGAAGTTCACCACCGGTACAAATAATAAAT…	http://ccgb.umn.edu:8088/ForestTreeDB/nimbus/unigene.do?id=20547
20656	14745		WD40		GAGTCTGGGACATTCGGAAC	CAGCCATGGAGAATCAAGAA	√	√	√	2	TCTTTAAGTTCATAGATAGCCTGAAAAAGATCTATTTGACACAACCAGAAAGGTTCAATTTCTCCACTCTACTGCCAGCCATGGAGAATCAAGAAACCATCCATGTGAACAGCATATATAAACTGCTTACTTTACATCTTATTTACATGGTTTTCAGATGTCCAGATACATTTTGAATATATATGGACACTAGGCCCTAACATGACTCAAACTCGCAACTTCGGACTTATAGGCCACACCATAGTTCCAGCAAACCCCATCGTTTGAATTAACCACCAAAAAGCCTTGGGAGTAAGTTCATTCAACAAAAGGGATAAAAGAATTTACACCTACTTTAAACCCCTTTGACACCTCCCATCTTAAGGTGTATAGTGGAACAACTTGACTCCTATATCAAGG…	http://ccgb.umn.edu:8088/ForestTreeDB/nimbus/unigene.do?id=20656
20662	14751		MYB		AGCCTTTTGAGAGGACGTTT	TTGATGGGTTTCATGGAGCA	√	√	√	1	CTCTTGTTTTCTCGGGAAACAAGCGTTTGAATTCCATTTGTTCAAGTTTCAAAGCAATCATCCACTGATCTCGAAATACTCAGTTAATACAGTCCAAATTCTCTGGTTTACTATAAGTTTTAATGAGACAAGGCCGTGCAATATAGAGTCGTAGGAGAGAGGACTTTTGTTGCTTAGACTTTCACGTCTCGTCTCTCCTGTGAGACAGATCTACACCTTAAAATAGGCGGCGTCTTTTATCATGCTCTTTCATGATCTGGTTAATGCAATTTCTTCTCAAAATGCTTTAGGATTTTCTTATTTTGATGGGTTTCATGGAGCATGAAGATTTTAGAAAAATAGGATTGAAGGGTCTTATGCAAACACTGGAATCTTTGTAGAGAGTATTTTAATTTGACA…	http://ccgb.umn.edu:8088/ForestTreeDB/nimbus/unigene.do?id=20662
20676	14765		SNF2 transcriptional regulator		GCACGAGGAACACACTCAGG	CCACAGAATACGCCTTGTGA	√	√	√	0	GCACGAGGAACACACTCAGGTGAAATGGAACAAATTAAGACTAACAGACCTAGAGAAGTCACTGATGACAGGGTGGAGCAAGTTGTCGGTAAAAGTGGTCATGAGACCTGTCCAGTTTGTCATGAAAAACTGGACACTAAACTGATGGTGTTTCCATGTGGACATCTATTATGCTGCAATTGCATGGTTTCGCTAGTGGAGATGCCATCTCCTTTACCTGCAATATCGCAGCGTAAGCGTATTATGTGCCCTACATGTAGACACTGTACGGATTTTGGAAACATTGCCTATGTGGATGATGGTCATGGTGAGAAATCTTGTGGAGAAACAATTAGTAAATTCCAAGATGGTGAACAATCTGAGTTATCGATTTCTGTACAGGGTTCATTTGGTACAAAG…	http://ccgb.umn.edu:8088/ForestTreeDB/nimbus/unigene.do?id=20676
20773	14862		SNF2 transcriptional regulator		AACGTGTCTCCCAGATGCTC	AAGCTGAACAGGAGCAAACC	√	√	√	2	AATTAGTAATATATTGATACAGACATTGGATGTCAAGAATGTGTCTTTCAACGTGTCTCCCAGATGCTCCAATATACATTGAATTTAATCATTATATCAATAAAAGCAGCATACTTCAAAATCAAAGGAACTTACTAAAACAATTGATATCAATGAATGTTCATGAATTTTGAAAAAAAAAATAGTACATATATAGATACAGATTTTGGATGTCAGGAATGTTTTTTTCAACATGTCTCCCGGGCTGCTAAGCTTGGTCCTCTGTCACATTTCCCATTCTTCATGTGCCTCTCTTCAATGCCTGTTTGTGTCTGTTTTCTGCTGCCAATACAGCAGCAACAGCTGGGGGCAAATTTCTAAGGTCTCCCATATGTTGCACTTCTTCAAACCCCTCTCTAC…	http://ccgb.umn.edu:8088/ForestTreeDB/nimbus/unigene.do?id=20773
20839	14928		zf-C3HC4		GCCTGGAAGAATGAAGAGGA	ACATACCGCGAAGAGTGGAG	√	√	√	2	ACGAAACTCCCAAAGTAGCCATTTATGCATCTCATGATTTCATGGACTTGACTCATGAGCCTTTGCTATAAGACCCACTATATATTTGTTTGACACTGTAATGCTTTCTCTGGAAATAATACATAAAGTGCACAGCAAGTAGCAGTGCTGATTATTAATTTCAATACCATAATTAGCCTGGAAGAATGAAGAGGAACCAAGTGAAATAACCAGTATCTAGAAGGGGTTTGTCCTTCAAAGTTAAAAGCCTCAAGACCTTTCCAGGGCCCAGGCTGTTGTTGGATTCTCATTCCCAGGAGAAGAGTCTATCAGCCATTCATCAGAAACAAGAGGTAACCCAGGTTAGGTTAAGCCATAGCAGGCTATTTGGCCCACACAGAATCCCCATGTGAGAAATTA…	http://ccgb.umn.edu:8088/ForestTreeDB/nimbus/unigene.do?id=20839
20962	15051		No apical meristem		CAGCCGAATTAAGCACATCA	CTGCATTCCAACCAAATTCC	√	√	√	2	TTTCTTCAAAGAACACAGGTCTGCTGAAGGCCTGAGAGTCTAAGATTACATTTTTTTTCCTACCAAAAACAACAATGAGAACATTGAGAAATCACAGTTTCTATCAATCCAGCCGAATTAAGCACATCATTAACTTCTAAATGATGATATTGTGTCTTAACGCATAATCACCATAAACTTAGAGCTCAATCAAAACCAGATGTGCTTACTATTTCTTTAGTCCAAGCCTTTGTTCAGAAGACTTCGTAGATTATATGTACATATTGCAGATTTCTGCGATAGAAATGGTTTGAATTGCGTGAAATCAATAGCCCCAGAAGCCGTCCAGATCCACTGGACTAGTTGATGAAGGGCCTACTTGAAATGATCGGTTGAGACGATTACAGACCATTTCAGAGT…	http://ccgb.umn.edu:8088/ForestTreeDB/nimbus/unigene.do?id=20962
21026	15115		MYB		GTGTCCTCGTTCTTGCCAGT	GAGGAGGCGTTGTTGGAATA	√	√	√	2	TTGAAGGAAGGTGTCCTCGTTCTTGCCAGTTGCCATGGTAGTTTTTTTGGGAGAGGACAACAGGGAAACACTTGGCAATGCGGTTCGATCGATTGATTGAAAGAAAGAACTACACTCCTCCTCCTCCTCCTTCATTTTACCTCCTCATTCATTGACTTTTATATAGCGTCTGTATCTGTATAATTAGATTTGGTAACGATCTCCTATTTGGATCTGCCTGGCTCTGGCTTTGGCTTTGGATTCTCTGTAATTGCATCTCTGTAATTTGCTCCGAATTGGGCTCTGTTTTGGTTTTTAGGTCTGTCTTTGGGCTTTCGATTTGGGAAAGAATTCAATTAATTCCAAGGCCTGTAACATGACGAGGAAGTGTTCGCACTGTGGGCACAATGGCCATAATTC…	http://ccgb.umn.edu:8088/ForestTreeDB/nimbus/unigene.do?id=21026
21191	15280		bHLH		GGATTGATAAGAGTCCACAGCA	AGAGCTGAAACGCATGGTG	√	√	√	1	ATAAACTCCGTGCAAGAAATCTTAAGCGTATGAAGTTGCAGATAATTTAGTAAATTTTGGTACCATGAACATATACAGAGAGATGGATTGATAAGAGTCCACAGCATTCTAGCAGTACATCATAGACAGAATGAGAGAATATTACAGTGCACGAGGCCTGCATGGATTTCTGTTTATTCAAATGATCTCGGAATGGTTTATCATCAAAAATTTGCAGAGATGCGCAGAATCAACCTACCTGACGTTGTCTTTTATTCCCTCCGGAAGAAGTTGCAGGCGAAAGATCGCCGGAATTCTGCCTTTCCATGACCGCCTTGAGCGCCTCCTGAATGCTGGAAGCGGAGGGGGTTTCGGTCACGTCGTTGGGGTCCTGGGAGTCACCGCTGGTCACGACTAACA…	http://ccgb.umn.edu:8088/ForestTreeDB/nimbus/unigene.do?id=21191
21239	15328	DQ399068	MYB	Pg-myb6	TGGAATGTGAAGGTTTCATCTG	TGCATAAACAGGACATCACTCC	√	√	√	2	AAAAGAGAGAAAAGATTAAATTTGGGTTTCTGTTGCTTCAGAATTATTGGGGCAAGTGTTGATAACAGAGGACATCACAGCTAATGCCATTGCCTTCATTGTAGAGTTGAAATGAAGGAAGGAAATTTTTGAAAAGGAAAATTATGGATTACCATTGAAGGATTGATTGGCAGCTATTCCAGTCTTTGTCTGCTTGGCTTAAGCTTATCCCAGGGCATTGGAGTTGGAGACCCGCATACCCATAGGAGGAGGAGAGGCCACGCAACCCCTGAACTCTGTGTTGTTGTTGTTGCGGTGCTGCATTGAAGACATGTAATCGCGCACCTCTTTGGCCACCATCTCTTGCATTACTGCCAGTAAACCAGAGGAGCCCAGGGTTTCCGGCATTATTCCATGGGA…	http://ccgb.umn.edu:8088/ForestTreeDB/nimbus/unigene.do?id=21239
21312	15401	DQ399061	MYB	Pg-myb13	ACCTTGCACGGTCATTCTTC	ACACGACTTCGGGCAATTTA	√	√	√	5	GTGGATTTTATTTAACCCTCACGATTCCAAATGGATAACTAATATTTTATTTTGTACATGCACAATAAAAATGGGTTTGTAGCGCTTAATGCAACGTCTCCAAAGATAATTGGACCATGCACAGAGGAGGGATCAAAGAATTTTTTAATGGCTTCCTTCTGGACAAACTTTCAGCGGGCGAAATCAAACTCCTTGTCGACGCTGATGCTGGAACTTGAACTGTACGCATCTTCGGGCAATTTGATATTTGAACTGGAGTCCTTTCGGCAAATTTGGCCTCTCAGTTTAACTGTGATTTGGGACGAGAGATTCACTGCAAGTGTCAAATGCACAAATCAAGATTGAGGTCGGGGACGCTCTT	http://ccgb.umn.edu:8088/ForestTreeDB/nimbus/unigene.do?id=21312
21481	15570		zf-C3HC4		TCAGGCTACTGTACGAGCAAA	CCATCTGTTTTGAGGAGCAG	√	√	√	2	GTGTACAACAAGACCTCATTTTAGAAGAGCGCAATATATACATCAGGCTACTGTACGAGCAAACTTTAATAAAATCAATAATTTGTCTGTAAACAAAAAGTTGAATAGAGTGGCCTATACAAACCATTGGCAGCGACCAATAGTTGAATAAAATGTATCTTTTCATAATACTCATAATTAGCATGATGGAGTCGTCCAAATGCACCATAGTTAGAGCAATCGTGGAAGTAAAAAGTAGAGCAGCGACATACTGGAAAGTGAAGCAACTGAGGTTTCCAAATGTGCATCTCTCCAACTATCATGTCATATATATTTTCCCTATCTCTTGAATAGGTTGCCTGCAGATCGGACACTCCGGAGACATCTCTTTTATCCTGAGACCACAATTATAGCATGTTG…	http://ccgb.umn.edu:8088/ForestTreeDB/nimbus/unigene.do?id=21481
21520	15609		MYB		CGTTGCACAGGTTTTATGATG	GATCAGCACTCCCTTCTCCA	√	√	√	1	GTAATATCCGCATTTAGTAATTTTATCGTTGCACAGGTTTTATGATGAACGTGGGCAATCTGCAGTCTGCTATAATAAGAATTCGTTATGTCCTGTTGATTTTCTGGTTTGTGTGGATTTCATTCTTACTATTGGATGCTTTGGAGTGGGAATCTTGATGCTTTCCTGCGTATTCATGCTCCTGCTTCATTGACTTTATAAGTCTGTATGTGCCCTAAAACTTGGATTAGGCCTAAAACTGTCTATTATGCAATGACAAGAAGCTCCCCAGACCCTCCCGCATCGTCAACACGTGCAAGCTCCAGATGGAGTAGAAAGCAGGACATGGCATTTGAGGATGCTCTTGCGGTGTACGGCGAGGAGTGTAAAGACCGATGGGAAAAGATTGCTGCAATTGTC…	http://ccgb.umn.edu:8088/ForestTreeDB/nimbus/unigene.do?id=21520
21690	15779		LEUNIG		CTCTCTGCAACTGCGTTATTG	GCAGTTGAGGATGCTGTGAA		√	√		TTGTAACTGTATGGTCAAGATTATGTGACATGTTTTTCATTGTCATTATCGAATGATAACTCTATTTCTTTTCTCTCTGCAACTGCGTTATTGTCTTTGCAAATATTATAAAGACAATGAAAAAGAGCATCGACTGCTACATTGTAGAGACCCTATTTATTTACTTCCAAAGCTTTACAGTCTTGTCGTGACTTGCAGAAATAACAATGCCTGCTGCCTCAGAAGCAGCTAGTGCAGCAATTAGGCCTTCATGAGCGGGAATTGTCGTACTCTTGTTCTCAGCCCAATTCCACAGCTCCAAAGTCTGATAGCATCCAATGACCAAGAGTGAATGATACTCGGGATGAAAGACACATGAATGGAACTTATTTCCAATACAGTTCAGCTTTTGCACACATT…	http://ccgb.umn.edu:8088/ForestTreeDB/nimbus/unigene.do?id=21690
21728	15817		Zinc finger, TAZ-type		CCGAAACCTATACCCTTTTCA	CAGAGATGGCTGTCGAACAA	√	√	√	2	CAAAGGCAGTACACAATACAAAAGACACCGAAACCTATACCCTTTTCATCTTTATAGCAGAATAGGCATATCTCAAAGCCTTAACTCAATTTCAAACACTGTAAAATCACAGTAACCTATCATCTTTGTCCAAGCCAAAACCCATAATTCATTTTTAGAAAAAATGGAACGACGAGTATGTTGAACTATAATACAGGGAAATGTATCAAGTACTGAGAGCAAGAGCGAGATTCTCTACACTGGAAGGCTCACAGCAGCAGCAGCAGAAGAAAATGAATTGACAGCCTTTTTGGCTACCATGACTTTGCTCACCAACACCTTCCATTTCACCTCATCCTTCTTGCTTTGCTGTTGCACTTTTTCTTTGAAATGCCTGCAGAGAGGAACCTTGCAGATGTC…	http://ccgb.umn.edu:8088/ForestTreeDB/nimbus/unigene.do?id=21728
21824	15913		AUX/IAA		GAGGCTAAACCCAACGAACA	CTAACAGGTGGCCAACCAA	√	√	√	2	CCTCGTGCCGAATTCGGCACGAGGCTAAACCCAACGAACAAGGGATGTTAGCGACTCCTCTAGCTCAGAAAATGATGCAGCGGTCATTTCCTCCACTCTCCTGGAAGGCAGGTATCCAGACCGATCCCTCTGGGGTCGCTGTGTCTGCTGAGGAAAAACAATTAGGAAACTCCGCTAATGACTCAGAAATGCCTGCTCCCAAGGCGCAAGCAATTGGTTGGCCACCTGTTAGATCATTTAGGAGAAACACTTTG	http://ccgb.umn.edu:8088/ForestTreeDB/nimbus/unigene.do?id=21824
21876	15965		bHLH		CGATATTGCCCACAGATGAG	AGCGCAGCAGATATGGAGAG	√	√	√	0	GAGGAACGGTGCGATATTGCCCACAGATGAGCATTGGATACATTGCTGTTTGATACAGTTTTTGAAGCTTCAAGATAAAAATCGGCTGGCGAAGAAACACCGAGTAACAAAGCAAACATCAAACTGTTCATTATCAAAATTCTACAAGCTTGAAGTAGACATATCCCACTCTCCATCTCTATTTAAATTTTCTACAGAGCTGGTTTTCTATCCAATGCCTCTATCAGTTTCATGGCAATGGATTCTCCATATACGTTCCAACCTTCGCAGATCTGCAAGCATGTCGAAATATAAACTCAGTAAGTGAACTGACTGGATAATTTGAGTAATCTTAAATAATGGTGATTATAAAACTCAGTGTATTCTTACCAGTGTATTGAATACAAAGACATGGTGATC…	http://ccgb.umn.edu:8088/ForestTreeDB/nimbus/unigene.do?id=21876
22103	16192		MADS-box transcription factor		AGAATGCACATACGCTTTGG	AGCTTGAAGTGGCGAGCA	√	√	√	0	TATTTGCAAACATCATTCATAAAGTTTGGATCTCCATAATTAACAATGTTACTTAAATGTCCATGAAGCTTGTAATTAGAATGCACATACGCTTTGGCCTTCAGTAGTTAATATCCAATATCCTGCAAGTTCGGTTGGTTTGGCTGCAGACGGAGTAGTGGTGCAGGAAAAGCAGTACTCAGTCTCTTTAATGGTTGGCAAAGTACGAAATTAATCTCACCGTTATCCTCTTCCATATGTCCGTGATGCTGGTCAACCATTTCCTGTAGAATCATGTTCTCTTGTTGCAAACGACGCTCCTTGTTCTTTCGCTTGATTTTTTCATTGTCTAAAACATGATCCTTTCTTCTTCGAACTTGGGTGCTCGCCACTTCAAGCTGCTTT	http://ccgb.umn.edu:8088/ForestTreeDB/nimbus/unigene.do?id=22103
22139	16228		WD40		ATTTGGCTGGAAACAGGAGA	TGTTGGTCGAGCTTTTTCAA	√	√	√	2	ATTGTCTACTGCAGTACTAGTTGAAGTGTTAAGACATAAATGAGAATAAACAAGATCTGTTGGTCGAGCTTTTTCAAATCCTTTTATTATAATTTGCAAGTTGAAAGCTATTTCAGAATTCAAAAAAAGATTAGGTAGTGAATCACATATATATACCAGAGTAGCCAAAAGAATTGTACTTTTATCTCCATCATATGGGTTGGTAACATACACCTCAACAAAACTTTTGCTATTATACTCAGGAACACGGTATGCTCAGTTTTCATTAGTGAGCAAATCTATGCAAACCAAGATGAAGATCAGATGAGATGGAGATCAGCAATGGCCAAGAAGAGTGCCAAGCAGCTTTAAAGACACGCTTCTGATGTACTTTTATAGTTTGAGAAGGTTCCCTACTAT…	http://ccgb.umn.edu:8088/ForestTreeDB/nimbus/unigene.do?id=22139
22231	16320		YABBY		ACAACGAGTACCGTCCGTGT	CATCCGCAATTAGGGTTTTC	√	√	√	2	TATCCTTAAAATAAAACTCAACATCAAGCGATATTCAACATCAGAAACGTATCTCATCCGCAATTAGGGTTTTCTTCCATGGAAGTAAAAAAGTACAAAGTTCATAATATGCCCTTCAACAAATTTTCTACTGCACTGCCAATGCTGAAGAAGTTAACAAGTAATAAATTGCAAGTTGTAGATGTCTTTCACTGAATTTTGGTGGACTACATCAACGGAATTGCCAGATTCAACATAGGTTTGTTGTCATCCTTCCATCCTTTACTGTGCCGATTTGAGTACCTTCCCTGAGATTTCCCTTGTCAATCGCTGCTTGTTTGTTGTTCTCTAGCATCAATCCGAAATGTATATGAGGAAAATGAGCCCAATTTTTTGCAGCGGCACTGAAAGCCTCCTTGT…	http://ccgb.umn.edu:8088/ForestTreeDB/nimbus/unigene.do?id=22231
22235	16324		AP2/EREBP		CCCTCCCATGATTGAAAGTG	TTGCGTTGAAAGGTTACATGA	√	√	√	0	GATGGGTTTGGCAACTGCCTACAAATAGGCCAGCTGCTCCCCATCCCCCTCCCATGATTGAAAGTGCAGCATCATCAGGATTCTCACCCCAAATATATTCTTCAACAACTAGTCCTTCTCCAGAATGGCTGCAGAAAAGGGGATTTCATTTCTTGTTCCAGCCTGCATTAATGCAGACAAAGAATATTTTGCATTCAGCAACAGCACCAGCTTTGATTAACACTTACGGGAAAAAACCCAGTGACCACTCATTGAACTTGTCACTAGGTTGATCTTCACGTGACAAGTTGGAAGCCTCGTCTTGCATAAGCTTTCGATATGGCCTCGGCAAGCAAATTCTTAACTAGACATGGCTAACATTTTTGGCATGGCCCGCCCTGGATTGCCATTGTGGCATTG…	http://ccgb.umn.edu:8088/ForestTreeDB/nimbus/unigene.do?id=22235
22275	16364		zf-C2H2		TACCGAGGACGGATGTTTGT	CCACTTCCACCAGCCTTAGA	√	√	√	2	ATATGTATGACCAAATCTCAACTCATACAAACTTTACCGAGGACGGATGTTTGTGGACAAATAGAATTACTGTAACGTGATGAACGCCATTGACATGGCATGCTCTGAGCATTCATGAGACGTCACAACCAGACAGGACATAAAACATCTATCCTCGTGTTTTGGCCTGCCTGTACAGTAAAAATGGTTAAAACTTCTTCAATACTGTAGCTTTATCATACGTACACGAATAATAACATGGCAGAGGAACAGCTGTGAAAATTCATATACATTCGAAATACGAAGAAAACATTCGATACAAGAAAGTCAAGGAAAATTAGTTACTGCAGGAATACACGACGAAGAAACATGGTAGAATAGCTCTAGGGTTTGAGACGTATAACTCTTCAAGTTTAGAGT…	http://ccgb.umn.edu:8088/ForestTreeDB/nimbus/unigene.do?id=22275
22310	16399		WHIRLY		TCCTGAGTTGGCATCAAGAA	GCCATTTCACGTCTGGTAGTC	√	√	√	2	TAAGCAGTGTTGACTTCCTGAGTTGGCATCAAGAAAAAATTAACAATTCATCCTCAGTTGTTCAAATGATTTAAAAACTTAATTTTCATCCAGCCATAACCTTTGGAACATGAAGACATCAGTTCTACAAAATTTTGAAGAAAACCCTTAACGCTTGGTGTACATGGTAATGAGATAAAAACTGTCATCAACGAAATCTCCATGAATCTGACAATTTACAATAGTTCCAAATAAAACTACAGGTGGAACATCAATGTTCAGTATGCTCCTAACACCATTGATCTAAACATTAATCTATTGGATGGATGGACTAGTGAAGATTGGATGACGATATAACCAGGCATGTAATTCTAGAATCCTTCCTCGGTGAGAATCTCTCTGCTTCAAAATATATATATA…	http://ccgb.umn.edu:8088/ForestTreeDB/nimbus/unigene.do?id=22310
22413	16502		Trihelix		GGGAGAATGGAGTGATGGTG	TTGATGGTTAGGATGACGAAGA	√	√	√	2	GTCCTCCAAAAATTCAAGAGACAATGAAGAGATATTTAAGAAGGGAGAATGGAGTGATGGTGCCATACATTTCCCTGCTCGATGCATATGAAGCTAAATGGAACCACCGAAACCGGGGGAACCTTAGGGTCGGAGACTGGGAGGAAGTTTGTTCACATGTATCCAATCGTAGCGGTGGAGTGAAGCCCTTGAAAACACCTGCGCAATGCAAGAACAAGATTGAAGGTATGAAGAAAAAATACCGATCTGAAGCCCTGGAAATTTGCAGTAACAATGGGGTTAATTGCTCGTCTTGGCCCTTTTTCTCAAGAATGGATCTGATGCTGCGATGCCCGACTCGGAATGCAGGCATTCCGGGTGGTATGGATGCCGGATACCAAGGTCTGTCTCTGATGGAGA…	http://ccgb.umn.edu:8088/ForestTreeDB/nimbus/unigene.do?id=22413
22431	16520		unknown		CCGTTAACTCCCGAACAATC	CCAAAATGGCAGAGTGAATG	√	√	√	2	ATGGACTTACATTGTACGCTTCCTACCTGCAAAATATAATATAATTGGTAGACATCCTGGAATGGGAGTAGTAGCACAGGGCACTTCAAATATATATTTTTAAAAACAAGAATAGACCTCACTTCACTCCAAAATAGTGATCGACGCTAATAAATCGAAATTCTAAATATTAATCTTAATCAGACTACGCTAATGGCATTGCTGGAATCAAGATTGCTGGAACGAAACGCGGAGCGGCGAGAATTGGATTGGTCAAGGTTGAGAGTGTTGTGAGGCGGTGGAGGATCCACGCAAGGAGGGGCTATGCTCAGACTCAACCCACTATTTTCGATCGATTCTCTTGCCTCCATCGCAGGCGAAGTTGGCGCACTTGGCTTAATTATGTTGGAAGTCTTTGTG…	http://ccgb.umn.edu:8088/ForestTreeDB/nimbus/unigene.do?id=22431
	b155		unclassified	b155	CGGCATTATGAGACTGGATT	ACCCCACCATCTTTTCTTTC	√	√	√	0
	b172		unclassified	b172	GCTCCACAGTTCTCAAAACGTTGAG	CAGCATGTTTCGCTGGCACTAGGC	√	√	√	0
	PtIFG1	H75124	PtIFG1		ATATCCGTCGCCTGGTTAAG	GATTCTCAAAGCAGCCCAAG	√	√	√	0
	chap3A			chap3A	GAGCTCAATCTTCGGTCTTCA	CACAATAACAGCGGGAGTCA	√	√	√	2
	chap3B			chap3B	CAGGTTTCTGCATGTTTCTTGT	TGGCAACTGCATTTTAGGAA	√	√	√	2
	M35		MYB	M35	CGGCAGGTTCTAAAGACGAA	TACAGTACACGCCATATACAAC	√	√	√	2
	Pg-myb2	DQ399072	MYB	Pg-myb2	CAATGGGACGCCACTTATG	CTACCCTGTGAAAGACGAAGG	√	√	√	2
	Pg-myb3	DQ399071	MYB	Pg-myb3	TTTTGAAATTGCGAACAGAATG	TATTTTTAGGCACCCGTTGATT	√	√	√	3
	Pg-myb4	DQ399070	MYB	Pg-myb4	ATCTGCAGAATTCGGCTTCTAA	GCTGGTAACCGTTCTGCTTATC	√			2
	Pg-myb8	DQ399066	MYB	Pg-myb8	GGGCCTAGTTGGTGACTTACAG	ATTTTCGGAGGTGATGTCAGTT	√	√	√	2
	Pg-scl1		GRAS	Pg-scl1	TGCAGTTATGCGCAAATGTGG	AGATCCGTCTGAGCGTCCAAG	√	√	√	2
	sb60	AF051243	unclassified	sb60	TGGGAGAATGACTAGATTGTG	AAGCCTTGACAATAGTAAGTG	√	√	√	0
